# Supplementary material for: Doxifluridine promotes host longevity through bacterial metabolism
Source: PLoS Genet. 2025 Mar 31;21(3):e1011648. doi: 10.1371/journal.pgen.1011648 (PMC11977963; doi:10.1371/journal.pgen.1011648)
Supplement: S1 Table — (XLSX) [file pgen.1011648.s004.xlsx]

## Sheet: Sheet1
S1 Table. Positive drug hits from fourth repetitive screen.
Positives hits in three repetitive screens are listed. Primary hits represents the primary screen using 5,623 drugs. Second hits represents the screen using positive drugs from the primary screen. Third hits represents the screen using the positive drugs from the Second screen. "Yes" means positive drugs in the screen. "No" means negative drugs in the screen.
Drug name	Primary hits	Second hits	Third hits	Testing drug concentration final hits	Drug classfication	Note
Doxifluridine	Yes	Yes	Yes	Yes	Antineoplastic drugs	lifespan extended
Cyclosporin A	Yes	Yes	Yes	Yes	Immunosuppressant
Oxybenzone	Yes	Yes	Yes	Yes	Cosmetics
Lamotrigine	Yes	Yes	Yes	Yes	Antiepileptic drugs
Lanolin	Yes	Yes	Yes	Yes	Cosmetics	lifespan extended
Nimodipine	Yes	Yes	Yes	Yes	Sodium/calcium channel inhibitors	lifespan reduced
Tiagabine	Yes	Yes	Yes	Yes	Antiepileptic drugs
3237-0013	Yes	Yes	Yes	Yes	Bioactive compounds
4989-0010	Yes	Yes	Yes	Yes	Bioactive compounds
7213-0276	Yes	Yes	Yes	Yes	Bioactive compounds	lifespan extended
C430-1060	Yes	Yes	Yes	No
0662-1317	Yes	Yes	Yes	No
2368-1457	Yes	Yes	Yes	No
C301-8538	Yes	Yes	Yes	No
K416-0092	Yes	Yes	Yes	No
K832-2914	Yes	Yes	Yes	No
Fludarabine	Yes	Yes	Yes	No
(S)-Methylisothiourea sulfate	Yes	Yes	Yes	No
Levofloxacin	Yes	Yes	Yes	No
Sesamol	Yes	Yes	Yes	No
3BDO	Yes	Yes	Yes	No
Nerol	Yes	Yes	Yes	No
Usnic Acid	Yes	Yes	Yes	No
IOWH032	Yes	Yes	Yes	No
Cedrol	Yes	Yes	Yes	No
Vincristine sulfate	Yes	Yes	Yes	No
Bioymifi	Yes	Yes	No	No
Optovin	Yes	Yes	No	No
Leukadherin-1	Yes	Yes	No	No
NSC228155	Yes	Yes	No	No
CFSE	Yes	Yes	No	No
Stenabolic (SR9009)	Yes	Yes	No	No
Octocrylene	Yes	Yes	No	No
Gadodiamide Hydrate	Yes	Yes	No	No
Lanolin	Yes	Yes	No	No
D panthenol	Yes	Yes	No	No
Levamisole hydrochloride	Yes	Yes	No	No
Nerol	Yes	Yes	No	No
Amifostine	Yes	Yes	No	No
Gabapentin	Yes	Yes	No	No
Tyloxapol	Yes	Yes	No	No
Vincamine	Yes	Yes	No	No
D-(+)-Cellobiose	Yes	Yes	No	No
DAPTA	Yes	Yes	No	No
Imiquimod	Yes	Yes	No	No
Agmatine sulfate	Yes	Yes	No	No
CCT129202	Yes	Yes	No	No
L067-0051	Yes	No	No	No
C561-2024	Yes	No	No	No
K788-0583	Yes	No	No	No
3679-1412	Yes	No	No	No
C249-0302	Yes	No	No	No
0203-0008	Yes	No	No	No
1989-9482	Yes	No	No	No
C200-6343	Yes	No	No	No
1994-0029	Yes	No	No	No
G617-0030	Yes	No	No	No
F718-0557	Yes	No	No	No
F402-0019	Yes	No	No	No
1486-0348	Yes	No	No	No
F447-0051	Yes	No	No	No
BTZ043 Racemate	Yes	No	No	No
Tamoxifen	Yes	No	No	No
Idarubicin HCl	Yes	No	No	No
Plinabulin (NPI-2358)	Yes	No	No	No
Nelarabine	Yes	No	No	No
Amonafide	Yes	No	No	No
Cilnidipine	Yes	No	No	No
Tazarotene	Yes	No	No	No
Mitotane	Yes	No	No	No
Bazedoxifene HCl	Yes	No	No	No
Argatroban	Yes	No	No	No
Clevidipine Butyrate	Yes	No	No	No
5-Aminolevulinic acid HCl	Yes	No	No	No
RITA (NSC 652287)	Yes	No	No	No
Xanthone	Yes	No	No	No
(S)-10-Hydroxycamptothecin	Yes	No	No	No
Rosiglitazone maleate	Yes	No	No	No
Diclofenac Potassium	Yes	No	No	No
Flupenthixol dihydrochloride	Yes	No	No	No
Demethylzeylasteral (T-96)	Yes	No	No	No
Ethyl 3-Aminobenzoate methanesulfonate	Yes	No	No	No
10,11-Dimethoxystrychnine	Yes	No	No	No
Bavachinin	Yes	No	No	No
Bisdemethoxycurcumin (BDMC)	Yes	No	No	No
Carprofen	Yes	No	No	No
Trometamol	Yes	No	No	No
Triclabendazole	Yes	No	No	No
Salicylanilide	Yes	No	No	No
Procaine	Yes	No	No	No
Asunaprevir	Yes	No	No	No
Antiarol	Yes	No	No	No
Propacetamol hydrochloride	Yes	No	No	No
Chlorotetracycline	Yes	No	No	No
Benzyl cinnamate	Yes	No	No	No
(-)-Blebbistatin	Yes	No	No	No
4EGI-1	Yes	No	No	No
Coelenterazine	Yes	No	No	No
TAI-1	Yes	No	No	No
