# Supplementary material for: Doxifluridine promotes host longevity through bacterial metabolism
Source: PLoS Genet. 2025 Mar 31;21(3):e1011648. doi: 10.1371/journal.pgen.1011648 (PMC11977963; doi:10.1371/journal.pgen.1011648)
Supplement: S2 Table — (XLSX) [file pgen.1011648.s005.xlsx]

## Sheet: alternative aplicing events
S2 Table. Alternative splicing events rescued by doxifluridine treatment on day 9
gene	WormBase ID	events		gene_coordinates	start	end	length	D9 versus D1 logFC	D9 versus D1 pvalue	D9 versus D1 bin.fdr	doxifluridine D9 versus D9 logFC	doxifluridine D9 versus D9 pvalue	doxifluridine D9 versus D9 bin.fdr	group
sma-1	WBGene00004855	ES	WBGene00004855:E016	V:11899072-11916623	11915030	11915359	330	1.27915	1.6603e-12	2.51535e-10	-2.17143	3.11502e-41	1.38643e-37	D9 versus D1 up_doxifluridine D9 versus D9 down
D2024.5	WBGene00017053	ES	WBGene00017053:E003	IV:7227274-7228306	7227552	7227617	66	2.08161	2.18862e-45	5.32363e-42	-1.93683	1.46017e-36	5.1543e-33	D9 versus D1 up_doxifluridine D9 versus D9 down
nurf-1	WBGene00009180	Alt5ss	WBGene00009180:E032	II:14390718-14407905	14405831	14405890	60	2.0794	8.35645e-67	1.04536e-62	-1.21662	1.7029e-27	1.93692e-24	D9 versus D1 up_doxifluridine D9 versus D9 down
Y47D9A.1	WBGene00021628	Alt5ss	WBGene00021628:E003	I:4303930-4308244	4304047	4304352	306	1.98279	2.88404e-36	3.7666e-33	-1.50273	5.60244e-24	4.37794e-21	D9 versus D1 up_doxifluridine D9 versus D9 down
gei-17	WBGene00001574	Alt5ss*	WBGene00001574:E016	I:9100846-9107939	9105695	9105859	165	1.65157	2.3228e-38	3.63215e-35	-1.13825	9.83592e-21	5.05972e-18	D9 versus D1 up_doxifluridine D9 versus D9 down
unc-32	WBGene00006768	ES	WBGene00006768:E011	III:8905615-8911749	8909233	8909355	123	2.16591	8.52909e-54	4.39333e-50	-1.21044	4.43883e-20	2.04682e-17	D9 versus D1 up_doxifluridine D9 versus D9 down
act-4	WBGene00000066	Alt5ss*	WBGene00000066:E008	X:4960553-4964416	4960719	4960719	1	1.39207	3.12203e-10	3.2859e-08	-1.5352	3.10218e-19	1.26017e-16	D9 versus D1 up_doxifluridine D9 versus D9 down
ampd-1	WBGene00016415	ES	WBGene00016415:E009	II:5203322-5209799	5204670	5204705	36	0.883932	1.09768e-07	6.58302e-06	-1.25472	5.2143e-16	1.2709e-13	D9 versus D1 up_doxifluridine D9 versus D9 down
unc-16	WBGene00006755	ES	WBGene00006755:E026	III:9546258-9556514	9554098	9554181	84	0.830348	3.09145e-07	1.63768e-05	-1.2631	2.11131e-14	3.89156e-12	D9 versus D1 up_doxifluridine D9 versus D9 down
nurf-1	WBGene00009180	IR*	WBGene00009180:E038	II:14390718-14407905	14407173	14407220	48	2.56946	3.93943e-44	9.07801e-41	-1.12978	2.94314e-14	5.25799e-12	D9 versus D1 up_doxifluridine D9 versus D9 down
cdc-26	WBGene00015235	ES	WBGene00015235:E006	I:10639079-10640230	10639841	10639873	33	0.711215	3.50079e-07	1.82364e-05	-1.11987	5.13266e-14	8.71344e-12	D9 versus D1 up_doxifluridine D9 versus D9 down
epg-8	WBGene00013695	ES	WBGene00013695:E008	I:9931870-9934290	9933862	9933997	136	0.5463	1.55236e-07	9.00234e-06	-0.821267	1.82838e-13	2.77697e-11	D9 versus D1 up_doxifluridine D9 versus D9 down
hsp-43	WBGene00002024	ES	WBGene00002024:E004	X:6233149-6235541	6233861	6233935	75	1.00736	8.21864e-09	6.40286e-07	-1.14159	3.10489e-13	4.54059e-11	D9 versus D1 up_doxifluridine D9 versus D9 down
sur-7	WBGene00006353	Alt5ss	WBGene00006353:E005	X:16376595-16380047	16377770	16378097	328	1.23147	2.81532e-16	6.9641e-14	-1.09912	4.48362e-13	6.36586e-11	D9 versus D1 up_doxifluridine D9 versus D9 down
dpf-5	WBGene00001058	Alt5ss	WBGene00001058:E011	IV:4802702-4806586	4806281	4806281	1	0.845786	0.000139485	0.00325802	-1.74248	1.00126e-11	1.07536e-09	D9 versus D1 up_doxifluridine D9 versus D9 down
C56A3.6	WBGene00008345	ES	WBGene00008345:E003	V:13553374-13556408	13554579	13554635	57	1.09042	2.36134e-13	3.93858e-11	-1.11088	1.341e-11	1.40077e-09	D9 versus D1 up_doxifluridine D9 versus D9 down
ash-2	WBGene00012458	ES	WBGene00012458:E010	II:11979838-11989017	11983414	11983465	52	1.35466	0.000711972	0.0125494	-3.57157	3.61064e-11	3.46404e-09	D9 versus D1 up_doxifluridine D9 versus D9 down
unc-16	WBGene00006755	Alt5ss	WBGene00006755:E016	III:9546258-9556514	9550366	9550383	18	1.21143	1.34802e-08	9.91948e-07	-1.33562	7.28381e-11	6.52915e-09	D9 versus D1 up_doxifluridine D9 versus D9 down
cle-1	WBGene00000527	ES	WBGene00000527:E012	I:8705670-8724279	8710541	8710609	69	1.40713	5.20102e-09	4.21714e-07	-1.15366	1.00953e-10	8.82527e-09	D9 versus D1 up_doxifluridine D9 versus D9 down
Y40C5A.4	WBGene00021497	ES	WBGene00021497:E010	IV:7349283-7365111	7351240	7351260	21	1.2263	1.96513e-08	1.40245e-06	-1.20911	1.68743e-10	1.38524e-08	D9 versus D1 up_doxifluridine D9 versus D9 down
ampd-1	WBGene00016415	ES	WBGene00016415:E006	II:5203322-5209799	5204026	5204261	236	0.738848	3.47044e-07	1.8089e-05	-0.857385	1.7967e-10	1.46671e-08	D9 versus D1 up_doxifluridine D9 versus D9 down
apb-3	WBGene00000163	Alt5ss	WBGene00000163:E005	I:7853750-7857850	7854956	7854985	30	1.58575	9.35655e-37	1.2605e-33	-0.748221	3.25191e-10	2.53728e-08	D9 versus D1 up_doxifluridine D9 versus D9 down
svh-2	WBGene00020504	Alt5ss*	WBGene00020504:E020	X:6553288-6564207	6558648	6558651	4	0.834831	2.90814e-06	0.000118887	-0.918508	4.78479e-10	3.58048e-08	D9 versus D1 up_doxifluridine D9 versus D9 down
F56A8.3	WBGene00010139	Alt3ss*	WBGene00010139:E010	III:13256878-13262905	13260603	13260603	1	0.836497	9.8543e-10	9.34899e-08	-0.958042	6.39327e-10	4.6449e-08	D9 versus D1 up_doxifluridine D9 versus D9 down
ost-1	WBGene00003893	ES	WBGene00003893:E005	IV:1107396-1110856	1107649	1107651	3	2.08105	7.52796e-07	3.61206e-05	-2.11251	1.00483e-09	6.94544e-08	D9 versus D1 up_doxifluridine D9 versus D9 down
ampd-1	WBGene00016415	ES	WBGene00016415:E005	II:5203322-5209799	5203871	5203978	108	0.952119	2.22267e-07	1.22797e-05	-1.02658	1.03315e-09	7.12198e-08	D9 versus D1 up_doxifluridine D9 versus D9 down
toe-2	WBGene00016971	Alt5ss	WBGene00016971:E003	II:6517188-6519845	6517813	6517854	42	1.64816	1.29677e-37	1.80245e-34	-0.767302	1.89198e-09	1.21734e-07	D9 versus D1 up_doxifluridine D9 versus D9 down
ndg-4	WBGene00003577	Alt5ss	WBGene00003577:E004	III:4462833-4467377	4464100	4464105	6	2.52829	8.41624e-07	3.98155e-05	-2.76967	2.19414e-09	1.39163e-07	D9 versus D1 up_doxifluridine D9 versus D9 down
fmo-4	WBGene00001479	Alt5ss	WBGene00001479:E008	V:13603276-13606701	13606550	13606553	4	1.33533	0.000617724	0.0111876	-1.86857	2.44185e-09	1.53542e-07	D9 versus D1 up_doxifluridine D9 versus D9 down
pab-1	WBGene00003902	ES*	WBGene00003902:E013	I:10432815-10435882	10435300	10435302	3	2.48623	4.41167e-30	3.90219e-27	-1.14247	4.32672e-09	2.5617e-07	D9 versus D1 up_doxifluridine D9 versus D9 down
mca-3	WBGene00003153	ES	WBGene00003153:E013	IV:3103157-3133147	3123745	3123843	99	0.616419	0.00166604	0.0248746	-1.2019	4.46497e-09	2.63289e-07	D9 versus D1 up_doxifluridine D9 versus D9 down
rsp-7	WBGene00004704	ES*	WBGene00004704:E005	II:10659206-10662317	10659787	10659862	76	0.560509	1.7199e-05	0.000554108	-0.789842	5.51268e-09	3.18457e-07	D9 versus D1 up_doxifluridine D9 versus D9 down
kars-1	WBGene00002238	Alt3ss*	WBGene00002238:E005	II:7070183-7072415	7072174	7072185	12	0.716733	0.000804136	0.0137935	-1.47033	6.05041e-09	3.46403e-07	D9 versus D1 up_doxifluridine D9 versus D9 down
W04G3.5	WBGene00012258	ES	WBGene00012258:E006	X:11073658-11076043	11074699	11074701	3	0.855496	0.00729351	0.0785863	-1.98056	7.83147e-09	4.36889e-07	D9 versus D1 up_doxifluridine D9 versus D9 down
C37C3.1	WBGene00016495	IR*	WBGene00016495:E005	V:7857963-7859909	7858570	7858613	44	0.541913	4.3843e-05	0.00122151	-0.848036	9.95291e-09	5.42524e-07	D9 versus D1 up_doxifluridine D9 versus D9 down
cdgs-1	WBGene00016384	ES	WBGene00016384:E008	IV:7812770-7815733	7815471	7815500	30	0.684128	5.98395e-05	0.00160448	-1.08321	1.4452e-08	7.60239e-07	D9 versus D1 up_doxifluridine D9 versus D9 down
tres-1	WBGene00022750	ES	WBGene00022750:E006	I:6070236-6078895	6072167	6072284	118	0.939618	0.00232623	0.032221	-1.8231	1.80099e-08	9.25523e-07	D9 versus D1 up_doxifluridine D9 versus D9 down
lst-4	WBGene00003086	Alt5ss*	WBGene00003086:E017	IV:14061005-14069854	14066806	14066807	2	0.721705	0.00010016	0.00247411	-1.03731	2.04666e-08	1.04391e-06	D9 versus D1 up_doxifluridine D9 versus D9 down
lin-40	WBGene00003025	ES	WBGene00003025:E010	V:3704988-3712796	3710698	3711008	311	0.969184	2.31525e-08	1.62451e-06	-0.904746	2.70373e-08	1.33679e-06	D9 versus D1 up_doxifluridine D9 versus D9 down
lat-1	WBGene00002251	ES	WBGene00002251:E004	II:8896841-8908666	8903388	8903494	107	0.594465	0.000266227	0.00562564	-0.933577	3.74697e-08	1.77579e-06	D9 versus D1 up_doxifluridine D9 versus D9 down
nurf-1	WBGene00009180	Alt3ss*	WBGene00009180:E035	II:14390718-14407905	14406521	14406656	136	1.33844	4.27897e-38	6.46029e-35	-0.546641	4.77021e-08	2.20658e-06	D9 versus D1 up_doxifluridine D9 versus D9 down
pezo-1	WBGene00007505	IR*	WBGene00007505:E023	IV:9343358-9366506	9355697	9355725	29	1.70781	6.43091e-20	2.50282e-17	-0.897854	5.22403e-08	2.39165e-06	D9 versus D1 up_doxifluridine D9 versus D9 down
zyg-12	WBGene00006997	ES	WBGene00006997:E009	II:4949902-4953488	4952490	4952531	42	1.68074	3.67866e-28	2.70697e-25	-0.797927	7.54413e-08	3.31592e-06	D9 versus D1 up_doxifluridine D9 versus D9 down
sel-10	WBGene00004767	Alt5ss	WBGene00004767:E007	V:13818132-13822980	13819727	13819849	123	0.515359	0.000234878	0.0050522	-0.896912	1.01917e-07	4.31478e-06	D9 versus D1 up_doxifluridine D9 versus D9 down
T22D1.3	WBGene00020682	Alt5ss*	WBGene00020682:E012	IV:6913536-6917110	6913844	6913848	5	0.531824	0.00755232	0.080749	-1.25785	1.09092e-07	4.56938e-06	D9 versus D1 up_doxifluridine D9 versus D9 down
unc-43	WBGene00006779	Alt5ss	WBGene00006779:E019	IV:10324255-10350217	10336112	10336264	153	0.628407	0.000157813	0.00361759	-0.797359	1.09743e-07	4.58537e-06	D9 versus D1 up_doxifluridine D9 versus D9 down
nurf-1	WBGene00009180	Alt5ss	WBGene00009180:E034	II:14390718-14407905	14406375	14406469	95	1.2851	3.68175e-38	5.65613e-35	-0.511118	1.15008e-07	4.77998e-06	D9 versus D1 up_doxifluridine D9 versus D9 down
faah-4	WBGene00013232	ES	WBGene00013232:E007	III:11899337-11907387	11906693	11906788	96	0.5789	9.28324e-06	0.000326206	-0.704253	1.22681e-07	5.07216e-06	D9 versus D1 up_doxifluridine D9 versus D9 down
uba-1	WBGene00006699	ES	WBGene00006699:E009	IV:9989670-9995034	9993365	9993368	4	1.19961	9.39361e-07	4.39172e-05	-1.31045	1.24576e-07	5.13701e-06	D9 versus D1 up_doxifluridine D9 versus D9 down
sec-61.A	WBGene00013311	Alt5ss*	WBGene00013311:E008	IV:14822540-14825264	14824485	14824531	47	0.602288	0.00360844	0.0457413	-1.22403	1.29338e-07	5.31302e-06	D9 versus D1 up_doxifluridine D9 versus D9 down
cest-24	WBGene00020891	IR*	WBGene00020891:E004	V:6316932-6326390	6323255	6323276	22	1.10852	0.00344045	0.0439856	-1.51354	1.3744e-07	5.59643e-06	D9 versus D1 up_doxifluridine D9 versus D9 down
cutl-20	WBGene00018787	Alt5ss	WBGene00018787:E009	I:963700-969426	968363	968383	21	1.35647	4.56462e-06	0.000176785	-1.05472	1.74425e-07	6.90175e-06	D9 versus D1 up_doxifluridine D9 versus D9 down
idh-1	WBGene00010317	Alt5ss	WBGene00010317:E005	IV:9439043-9440893	9439674	9439674	1	1.34518	1.73821e-07	9.92887e-06	-1.50401	1.95119e-07	7.61491e-06	D9 versus D1 up_doxifluridine D9 versus D9 down
jmjd-1.2	WBGene00017920	ES*	WBGene00017920:E004	IV:4660991-4665204	4661357	4661395	39	0.768187	1.42172e-07	8.3219e-06	-0.766476	2.09431e-07	8.0782e-06	D9 versus D1 up_doxifluridine D9 versus D9 down
Y71H10B.1	WBGene00022201	Alt5ss	WBGene00022201:E012	X:2834222-2840292	2837612	2837743	132	1.27765	1.51039e-08	1.10125e-06	-1.13141	2.28555e-07	8.70089e-06	D9 versus D1 up_doxifluridine D9 versus D9 down
hmp-1	WBGene00001978	Alt3ss	WBGene00001978:E008	V:11845877-11852165	11849789	11849882	94	1.40311	2.55884e-15	5.67103e-13	-0.912612	2.6939e-07	1.00572e-05	D9 versus D1 up_doxifluridine D9 versus D9 down
cccp-1	WBGene00013042	ES	WBGene00013042:E013	III:12472868-12484651	12481728	12481754	27	1.54307	3.00779e-07	1.60111e-05	-1.3143	3.52308e-07	1.26766e-05	D9 versus D1 up_doxifluridine D9 versus D9 down
F37C4.4	WBGene00018144	ES	WBGene00018144:E003	IV:3867147-3871842	3868145	3868358	214	0.889429	0.0347047	0.244292	-1.562	4.2568e-07	1.48825e-05	D9 versus D1 up_doxifluridine D9 versus D9 down
pdzd-8	WBGene00008274	Alt3ss	WBGene00008274:E018	IV:8975532-8984706	8983694	8983702	9	0.68933	0.00160692	0.0241734	-1.11763	4.30451e-07	1.50288e-05	D9 versus D1 up_doxifluridine D9 versus D9 down
ikke-1	WBGene00011299	ES	WBGene00011299:E005	III:9046055-9050693	9047322	9047533	212	0.696525	8.43702e-08	5.18823e-06	-0.651285	4.35233e-07	1.51699e-05	D9 versus D1 up_doxifluridine D9 versus D9 down
kdin-1	WBGene00006490	ES	WBGene00006490:E016	IV:11038662-11047422	11042536	11042622	87	1.10096	8.03937e-09	6.27437e-07	-1.0129	4.4281e-07	1.53921e-05	D9 versus D1 up_doxifluridine D9 versus D9 down
vps-24	WBGene00020866	Alt5ss	WBGene00020866:E003	II:4994002-4995607	4994111	4994117	7	0.632664	1.41888e-05	0.000471705	-0.752433	5.18108e-07	1.77086e-05	D9 versus D1 up_doxifluridine D9 versus D9 down
tald-1	WBGene00021286	IR*	WBGene00021286:E007	IV:4386630-4388878	4387797	4387925	129	1.23391	1.30857e-08	9.7026e-07	-1.18106	5.43715e-07	1.84607e-05	D9 versus D1 up_doxifluridine D9 versus D9 down
adsl-1	WBGene00011064	Alt5ss	WBGene00011064:E004	I:7246849-7248741	7247604	7247620	17	0.60592	0.000470857	0.00894781	-1.09704	5.80618e-07	1.9554e-05	D9 versus D1 up_doxifluridine D9 versus D9 down
pezo-1	WBGene00007505	ES*	WBGene00007505:E022	IV:9343358-9366506	9355688	9355696	9	1.5751	7.27677e-16	1.71753e-13	-0.870956	6.77364e-07	2.23196e-05	D9 versus D1 up_doxifluridine D9 versus D9 down
F35A5.8	WBGene00001335	ES	WBGene00001335:E007	X:3800045-3802771	3801748	3801786	39	0.548168	0.043916	0.287414	-1.37022	7.07376e-07	2.31424e-05	D9 versus D1 up_doxifluridine D9 versus D9 down
Y71F9B.6	WBGene00022128	ES	WBGene00022128:E004	I:2721879-2726724	2722934	2723032	99	1.29774	5.34177e-06	0.000202495	-1.78578	9.95791e-07	3.12307e-05	D9 versus D1 up_doxifluridine D9 versus D9 down
sto-4	WBGene00006066	Alt5ss	WBGene00006066:E003	X:11644143-11647425	11644240	11644277	38	0.880517	0.00302934	0.0398483	-1.39172	1.20877e-06	3.69811e-05	D9 versus D1 up_doxifluridine D9 versus D9 down
nid-1	WBGene00003738	ES	WBGene00003738:E011	V:12910113-12917198	12914221	12914391	171	2.33452	2.8095e-25	1.75728e-22	-0.912564	1.25162e-06	3.81667e-05	D9 versus D1 up_doxifluridine D9 versus D9 down
sec-61.A	WBGene00013311	ES	WBGene00013311:E007	IV:14822540-14825264	14824432	14824434	3	0.50741	0.041376	0.275512	-1.39979	1.29401e-06	3.92606e-05	D9 versus D1 up_doxifluridine D9 versus D9 down
let-2	WBGene00002280	ES	WBGene00002280:E015	X:16380597-16389371	16386754	16386861	108	2.30946	4.10303e-08	2.72396e-06	-1.65267	1.45293e-06	4.34273e-05	D9 versus D1 up_doxifluridine D9 versus D9 down
C03H12.1	WBGene00007284	ES	WBGene00007284:E022	X:15689449-15696423	15695060	15695146	87	0.979384	9.78006e-05	0.00242678	-1.10478	1.50769e-06	4.48139e-05	D9 versus D1 up_doxifluridine D9 versus D9 down
C35B8.3	WBGene00016438	Alt5ss	WBGene00016438:E003	X:9213953-9216856	9214023	9214262	240	0.723536	0.00310131	0.0406242	-1.26588	1.61774e-06	4.76562e-05	D9 versus D1 up_doxifluridine D9 versus D9 down
tomm-22	WBGene00021133	Alt5ss	WBGene00021133:E005	II:468374-470475	470310	470311	2	0.591527	0.00204915	0.02932	-1.06496	1.69043e-06	4.94275e-05	D9 versus D1 up_doxifluridine D9 versus D9 down
pdzd-8	WBGene00008274	Alt3ss	WBGene00008274:E020	IV:8975532-8984706	8983948	8983954	7	0.676898	0.00319306	0.0415772	-1.10958	1.71955e-06	5.02359e-05	D9 versus D1 up_doxifluridine D9 versus D9 down
unc-76	WBGene00006808	ES	WBGene00006808:E015	V:15071748-15080152	15077575	15077604	30	0.861199	0.000414532	0.00805756	-1.20008	1.84204e-06	5.32523e-05	D9 versus D1 up_doxifluridine D9 versus D9 down
F35C12.3	WBGene00009408	ES	WBGene00009408:E010	I:9813034-9823448	9814945	9815034	90	1.47435	4.85231e-05	0.00133533	-1.46944	1.93721e-06	5.56578e-05	D9 versus D1 up_doxifluridine D9 versus D9 down
Y77E11A.7	WBGene00022310	Alt5ss	WBGene00022310:E009	IV:1410872-1419847	1418459	1418503	45	0.518163	0.000206668	0.00452658	-0.672436	1.95729e-06	5.60928e-05	D9 versus D1 up_doxifluridine D9 versus D9 down
nhr-88	WBGene00003678	ES	WBGene00003678:E005	II:2976639-2987023	2980756	2981419	664	0.537251	0.000437075	0.00841357	-0.696711	2.1487e-06	6.06948e-05	D9 versus D1 up_doxifluridine D9 versus D9 down
Y57G11C.9	WBGene00013307	ES*	WBGene00013307:E003	IV:14787168-14790843	14787506	14787732	227	0.899086	8.99324e-07	4.22711e-05	-0.870298	2.55113e-06	7.01837e-05	D9 versus D1 up_doxifluridine D9 versus D9 down
pezo-1	WBGene00007505	IR*	WBGene00007505:E021	IV:9343358-9366506	9355669	9355687	19	1.418	6.36575e-15	1.3432e-12	-0.768888	2.88309e-06	7.82361e-05	D9 versus D1 up_doxifluridine D9 versus D9 down
pezo-1	WBGene00007505	ES*	WBGene00007505:E020	IV:9343358-9366506	9355373	9355668	296	1.37484	2.11903e-15	4.75788e-13	-0.762463	2.88356e-06	7.82361e-05	D9 versus D1 up_doxifluridine D9 versus D9 down
zhit-1	WBGene00016992	Alt3ss	WBGene00016992:E003	V:5595653-5596551	5595810	5595819	10	1.37745	1.117e-22	5.85704e-20	-0.756527	3.47508e-06	9.23272e-05	D9 versus D1 up_doxifluridine D9 versus D9 down
par-1	WBGene00003916	ES	WBGene00003916:E016	V:14112039-14145411	14118539	14118986	448	1.74765	4.94117e-12	6.95633e-10	-1.04761	3.5063e-06	9.30118e-05	D9 versus D1 up_doxifluridine D9 versus D9 down
par-3	WBGene00003918	ES	WBGene00003918:E019	III:5664234-5676732	5676028	5676032	5	1.22895	0.00746282	0.0799385	-2.08724	3.53466e-06	9.36187e-05	D9 versus D1 up_doxifluridine D9 versus D9 down
sec-61.A	WBGene00013311	ES*	WBGene00013311:E009	IV:14822540-14825264	14824532	14824534	3	0.512914	0.0151992	0.135546	-1.0782	3.95392e-06	0.000102834	D9 versus D1 up_doxifluridine D9 versus D9 down
sec-61.A	WBGene00013311	Alt3ss*	WBGene00013311:E006	IV:14822540-14825264	14824417	14824418	2	0.514481	0.0370344	0.255777	-1.24212	7.40562e-06	0.000176149	D9 versus D1 up_doxifluridine D9 versus D9 down
klp-12	WBGene00002223	Alt5ss*	WBGene00002223:E007	IV:11341325-11359863	11343317	11343391	75	0.578076	0.000173658	0.00391019	-0.723328	8.09785e-06	0.000189911	D9 versus D1 up_doxifluridine D9 versus D9 down
F35C12.3	WBGene00009408	ES	WBGene00009408:E009	I:9813034-9823448	9814693	9814896	204	1.13366	0.00223567	0.0312533	-1.51392	1.00073e-05	0.00022765	D9 versus D1 up_doxifluridine D9 versus D9 down
svh-2	WBGene00020504	Alt5ss*	WBGene00020504:E019	X:6553288-6564207	6558641	6558647	7	0.802829	7.20616e-06	0.000261401	-0.662332	1.25441e-05	0.000276093	D9 versus D1 up_doxifluridine D9 versus D9 down
ari-1.2	WBGene00016157	IR*	WBGene00016157:E011	I:6055947-6058424	6058117	6058160	44	0.681845	0.000184249	0.00411375	-0.833421	1.33637e-05	0.000291252	D9 versus D1 up_doxifluridine D9 versus D9 down
dpy-23	WBGene00001082	ES	WBGene00001082:E004	X:4389365-4393796	4390832	4390849	18	0.601796	0.0363385	0.252344	-1.17659	1.50425e-05	0.000321745	D9 versus D1 up_doxifluridine D9 versus D9 down
aass-1	WBGene00019819	ES	WBGene00019819:E006	IV:245114-251925	248768	248821	54	2.49584	2.32054e-09	2.05255e-07	-1.20569	2.07366e-05	0.000423199	D9 versus D1 up_doxifluridine D9 versus D9 down
flcn-1	WBGene00017699	Alt5ss	WBGene00017699:E016	II:6928770-6947899	6940831	6940834	4	0.554177	0.0042574	0.0520173	-0.947305	3.2327e-05	0.000616592	D9 versus D1 up_doxifluridine D9 versus D9 down
F56A8.3	WBGene00010139	ES*	WBGene00010139:E011	III:13256878-13262905	13260604	13260639	36	0.709819	1.42101e-07	8.3219e-06	-0.581599	3.65255e-05	0.000683679	D9 versus D1 up_doxifluridine D9 versus D9 down
lst-4	WBGene00003086	ES	WBGene00003086:E013	IV:14061005-14069854	14064202	14064401	200	0.769685	0.000395382	0.0077594	-0.851674	4.06404e-05	0.000747042	D9 versus D1 up_doxifluridine D9 versus D9 down
pcyt-2.1	WBGene00021352	ES	WBGene00021352:E014	I:2078959-2085662	2082034	2082075	42	1.09035	9.24457e-18	2.79144e-15	-0.538012	4.47651e-05	0.000810777	D9 versus D1 up_doxifluridine D9 versus D9 down
ajm-1	WBGene00000100	Alt3ss	WBGene00000100:E011	X:9078945-9113613	9092282	9092284	3	1.7123	0.00271322	0.0364909	-1.20834	5.0014e-05	0.000889323	D9 versus D1 up_doxifluridine D9 versus D9 down
rgr-1	WBGene00004343	ES	WBGene00004343:E005	III:9393981-9404532	9396931	9396948	18	1.707	4.48378e-18	1.40225e-15	-0.710925	7.97923e-05	0.00132171	D9 versus D1 up_doxifluridine D9 versus D9 down
gdi-1	WBGene00001558	Alt5ss	WBGene00001558:E006	IV:14790818-14792887	14791812	14791856	45	0.820503	0.000681343	0.0121094	-1.00811	8.96449e-05	0.00145825	D9 versus D1 up_doxifluridine D9 versus D9 down
set-18	WBGene00044070	ES	WBGene00044070:E007	I:10590678-10593972	10592943	10592960	18	1.13829	0.00392951	0.0489049	-1.64927	9.73084e-05	0.00155962	D9 versus D1 up_doxifluridine D9 versus D9 down
noca-1	WBGene00011647	ES	WBGene00011647:E009	V:13152894-13176111	13155646	13156123	478	0.959415	5.4651e-08	3.52819e-06	-0.680889	9.75105e-05	0.00156249	D9 versus D1 up_doxifluridine D9 versus D9 down
cdk-4	WBGene00000406	Alt3ss	WBGene00000406:E005	X:13515871-13518911	13517352	13517564	213	0.690849	0.0107637	0.10482	-1.22902	9.83313e-05	0.00157436	D9 versus D1 up_doxifluridine D9 versus D9 down
C06A12.3	WBGene00007357	Alt5ss	WBGene00007357:E004	IV:17427717-17429602	17427956	17427977	22	0.815644	0.00119462	0.0189888	-0.734625	0.000109596	0.00172894	D9 versus D1 up_doxifluridine D9 versus D9 down
C17H11.6	WBGene00015926	Alt3ss	WBGene00015926:E025	X:8185175-8203784	8203621	8203623	3	2.90694	3.62281e-15	7.85244e-13	-0.741591	0.000143902	0.00216829	D9 versus D1 up_doxifluridine D9 versus D9 down
eps-8	WBGene00001330	ES	WBGene00001330:E016	IV:14879490-14900652	14885713	14885720	8	0.952416	0.0473686	0.302569	-1.68554	0.000145067	0.00218322	D9 versus D1 up_doxifluridine D9 versus D9 down
pdzd-8	WBGene00008274	ES	WBGene00008274:E007	IV:8975532-8984706	8977730	8977906	177	1.00477	3.74603e-07	1.94215e-05	-0.732309	0.000155934	0.00231981	D9 versus D1 up_doxifluridine D9 versus D9 down
chaf-2	WBGene00022141	Alt5ss	WBGene00022141:E002	I:1823447-1825967	1823574	1823579	6	0.504051	0.0329037	0.235456	-0.886978	0.000167184	0.00245719	D9 versus D1 up_doxifluridine D9 versus D9 down
acs-1	WBGene00018488	Alt5ss	WBGene00018488:E003	V:6524989-6532089	6525137	6525150	14	2.12724	1.08582e-06	4.99382e-05	-1.54674	0.000169077	0.00248073	D9 versus D1 up_doxifluridine D9 versus D9 down
trpp-10	WBGene00022138	ES	WBGene00022138:E007	I:1895161-1923088	1900310	1900382	73	0.520788	0.00660691	0.0729568	-0.901648	0.000200165	0.00285542	D9 versus D1 up_doxifluridine D9 versus D9 down
atln-1	WBGene00021868	Alt3ss	WBGene00021868:E022	IV:2788692-2796805	2796378	2796429	52	1.63806	0.000167723	0.00380393	-1.57678	0.000247497	0.0034164	D9 versus D1 up_doxifluridine D9 versus D9 down
pqn-65	WBGene00004148	ES	WBGene00004148:E013	X:4610926-4620423	4618948	4619034	87	1.228	3.03262e-07	1.61335e-05	-0.68199	0.000250688	0.0034525	D9 versus D1 up_doxifluridine D9 versus D9 down
fnip-2	WBGene00020208	ES	WBGene00020208:E003	IV:2222828-2235795	2222956	2223016	61	1.27997	3.02765e-14	5.73857e-12	-0.56567	0.000267687	0.00364687	D9 versus D1 up_doxifluridine D9 versus D9 down
K02F3.2	WBGene00019326	ES	WBGene00019326:E005	III:845842-850586	847691	847714	24	1.21454	1.40718e-13	2.45463e-11	-0.555174	0.000277054	0.00375499	D9 versus D1 up_doxifluridine D9 versus D9 down
hmp-2	WBGene00001979	ES	WBGene00001979:E003	I:14738882-14742657	14739053	14739101	49	0.541014	0.0355307	0.248396	-1.01143	0.000279069	0.0037778	D9 versus D1 up_doxifluridine D9 versus D9 down
Y41E3.7	WBGene00012765	Alt5ss	WBGene00012765:E013	IV:15014042-15025513	15022168	15022168	1	1.0576	0.00182884	0.0267209	-1.01611	0.000353516	0.00460123	D9 versus D1 up_doxifluridine D9 versus D9 down
eps-8	WBGene00001330	Alt5ss	WBGene00001330:E004	IV:14879490-14900652	14879613	14879615	3	0.518502	0.000742251	0.012963	-0.515812	0.000382414	0.00491302	D9 versus D1 up_doxifluridine D9 versus D9 down
mrp-1	WBGene00003407	ES	WBGene00003407:E012	X:576318-587483	580889	581044	156	0.993009	0.000117182	0.00282447	-0.748939	0.000386801	0.00496067	D9 versus D1 up_doxifluridine D9 versus D9 down
scpl-3	WBGene00021629	ES	WBGene00021629:E003	I:4298184-4302243	4298880	4298883	4	1.29277	0.00213131	0.0301507	-0.942264	0.000429611	0.00541679	D9 versus D1 up_doxifluridine D9 versus D9 down
F53C11.5	WBGene00009975	ES	WBGene00009975:E003	V:13787536-13796254	13790060	13790159	100	0.989436	1.8226e-07	1.03435e-05	-0.63318	0.000431568	0.00543337	D9 versus D1 up_doxifluridine D9 versus D9 down
rsp-7	WBGene00004704	IR*	WBGene00004704:E006	II:10659206-10662317	10659863	10660031	169	0.735419	1.33107e-05	0.000446995	-0.591543	0.000484836	0.00598766	D9 versus D1 up_doxifluridine D9 versus D9 down
pqn-65	WBGene00004148	ES	WBGene00004148:E014	X:4610926-4620423	4619086	4619178	93	1.09961	1.10516e-05	0.000379959	-0.704451	0.000508157	0.00622737	D9 versus D1 up_doxifluridine D9 versus D9 down
atic-1	WBGene00016957	ES	WBGene00016957:E011	IV:7882028-7900247	7893978	7894028	51	1.28748	0.000377134	0.00745137	-1.19455	0.000562615	0.00676539	D9 versus D1 up_doxifluridine D9 versus D9 down
C02B10.5	WBGene00015330	Alt5ss	WBGene00015330:E003	IV:5083303-5086887	5083383	5083383	1	2.44767	1.02991e-05	0.000357172	-1.1456	0.000575649	0.00689539	D9 versus D1 up_doxifluridine D9 versus D9 down
M01B12.4	WBGene00019697	ES	WBGene00019697:E004	I:3070973-3084874	3075136	3075267	132	0.556985	0.00112681	0.0181149	-0.57582	0.000748234	0.00855144	D9 versus D1 up_doxifluridine D9 versus D9 down
abl-1	WBGene00000018	ES	WBGene00000018:E016	X:10605832-10624185	10617185	10617214	30	0.969271	2.3611e-05	0.000728264	-0.639647	0.000763652	0.00870432	D9 versus D1 up_doxifluridine D9 versus D9 down
lag-1	WBGene00002245	ES	WBGene00002245:E004	IV:6095411-6110639	6095882	6095884	3	0.913534	0.000832403	0.0141646	-0.913446	0.000806151	0.00909744	D9 versus D1 up_doxifluridine D9 versus D9 down
C08B6.8	WBGene00007429	Alt5ss*	WBGene00007429:E008	V:10134643-10143081	10135075	10135075	1	0.598892	0.0330464	0.236246	-1.05132	0.000903817	0.00997218	D9 versus D1 up_doxifluridine D9 versus D9 down
slcr-46.1	WBGene00016705	Alt5ss	WBGene00016705:E013	X:4632348-4635784	4635557	4635560	4	1.23848	4.59243e-05	0.00127294	-1.13532	0.0010628	0.0113887	D9 versus D1 up_doxifluridine D9 versus D9 down
gfat-1	WBGene00008546	ES	WBGene00008546:E011	II:11592392-11596590	11594594	11594632	39	1.33	1.16404e-12	1.79773e-10	-0.563149	0.00158345	0.0158091	D9 versus D1 up_doxifluridine D9 versus D9 down
deb-1	WBGene00000942	ES	WBGene00000942:E020	IV:7085216-7094364	7092787	7093026	240	1.03833	0.0346331	0.243984	-1.11748	0.00214882	0.0202495	D9 versus D1 up_doxifluridine D9 versus D9 down
act-4	WBGene00000066	Alt3ss*	WBGene00000066:E010	X:4960553-4964416	4962798	4962798	1	0.766237	0.0352864	0.247154	-0.764373	0.00224052	0.0209593	D9 versus D1 up_doxifluridine D9 versus D9 down
pcp-5	WBGene00022801	Alt5ss	WBGene00022801:E012	III:7904945-7907843	7907767	7907818	52	1.18607	0.049662	0.313017	-1.54439	0.00230897	0.0214857	D9 versus D1 up_doxifluridine D9 versus D9 down
ugt-23	WBGene00007650	Alt3ss	WBGene00007650:E009	X:9922910-9925173	9924877	9924878	2	1.0229	0.00460349	0.0551766	-1.06317	0.00235737	0.0218388	D9 versus D1 up_doxifluridine D9 versus D9 down
C14C6.5	WBGene00015759	ES	WBGene00015759:E006	V:536628-537418	536832	536838	7	0.575077	0.0195592	0.163227	-0.764797	0.00242948	0.0224257	D9 versus D1 up_doxifluridine D9 versus D9 down
cdk-7	WBGene00000408	Alt5ss	WBGene00000408:E010	I:2281504-2291183	2290952	2291043	92	1.58901	6.74531e-10	6.64417e-08	-0.715543	0.00256212	0.0234094	D9 versus D1 up_doxifluridine D9 versus D9 down
ajm-1	WBGene00000100	Alt5ss	WBGene00000100:E010	X:9078945-9113613	9090510	9090516	7	1.22318	4.88313e-07	2.46031e-05	-0.604967	0.00284852	0.0255272	D9 versus D1 up_doxifluridine D9 versus D9 down
C50D2.6	WBGene00016809	Alt5ss	WBGene00016809:E008	II:84434-87823	85218	85298	81	0.651713	0.00316533	0.0412837	-0.737275	0.00317071	0.027825	D9 versus D1 up_doxifluridine D9 versus D9 down
mapk-15	WBGene00015478	Alt5ss	WBGene00015478:E005	III:6067857-6072076	6068575	6068579	5	1.35849	0.0384216	0.262316	-1.95754	0.0032866	0.0286359	D9 versus D1 up_doxifluridine D9 versus D9 down
mig-1	WBGene00003238	Alt3ss	WBGene00003238:E005	I:948569-957404	950956	950967	12	0.522012	0.0207342	0.170113	-0.566485	0.00354992	0.0303977	D9 versus D1 up_doxifluridine D9 versus D9 down
T14B4.8	WBGene00020502	Alt5ss	WBGene00020502:E007	II:6720177-6729302	6723815	6723820	6	1.18064	0.00150066	0.0228496	-1.22993	0.00389785	0.0327264	D9 versus D1 up_doxifluridine D9 versus D9 down
kdin-1	WBGene00006490	ES	WBGene00006490:E025	IV:11038662-11047422	11046187	11046243	57	0.862215	2.84892e-05	0.000855984	-0.623636	0.00405457	0.0337226	D9 versus D1 up_doxifluridine D9 versus D9 down
atln-1	WBGene00021868	Alt3ss	WBGene00021868:E006	IV:2788692-2796805	2790490	2790491	2	0.848608	0.0355546	0.248456	-1.14751	0.00510971	0.0406237	D9 versus D1 up_doxifluridine D9 versus D9 down
gyg-1	WBGene00006863	ES	WBGene00006863:E007	X:3537641-3540940	3539896	3539952	57	0.779766	0.000196337	0.00434817	-0.501382	0.00553596	0.0433152	D9 versus D1 up_doxifluridine D9 versus D9 down
tbc-7	WBGene00016292	ES	WBGene00016292:E005	X:5138991-5146742	5140779	5140804	26	1.07552	0.0156222	0.138293	-1.06771	0.00586523	0.0453072	D9 versus D1 up_doxifluridine D9 versus D9 down
pdzd-8	WBGene00008274	Alt3ss	WBGene00008274:E011	IV:8975532-8984706	8981695	8981700	6	0.676195	0.00691173	0.0755416	-0.68282	0.00597527	0.0459769	D9 versus D1 up_doxifluridine D9 versus D9 down
sams-3	WBGene00015538	ES	WBGene00015538:E003	IV:5848657-5850845	5848805	5848839	35	0.591755	0.00225904	0.0315146	-0.700736	0.00605119	0.0464345	D9 versus D1 up_doxifluridine D9 versus D9 down
tbc-7	WBGene00016292	ES	WBGene00016292:E004	X:5138991-5146742	5140470	5140614	145	1.55044	0.00140944	0.0217136	-1.05212	0.00613036	0.0469128	D9 versus D1 up_doxifluridine D9 versus D9 down
skpo-3	WBGene00017968	ES	WBGene00017968:E006	II:7245876-7250181	7246824	7247246	423	1.28496	1.91511e-05	0.000608052	-0.651063	0.00692804	0.0515826	D9 versus D1 up_doxifluridine D9 versus D9 down
sqrd-1	WBGene00008538	Alt5ss	WBGene00008538:E006	IV:14219871-14224439	14222481	14222627	147	0.599001	0.00837528	0.0868749	-0.568859	0.00715032	0.0528952	D9 versus D1 up_doxifluridine D9 versus D9 down
magi-1	WBGene00010444	ES	WBGene00010444:E017	IV:11715039-11729276	11728119	11728228	110	0.852386	0.00692816	0.0756485	-0.67258	0.00715462	0.0529194	D9 versus D1 up_doxifluridine D9 versus D9 down
nhr-61	WBGene00003651	ES	WBGene00003651:E012	II:14816136-14840005	14820143	14820228	86	1.8418	0.00295864	0.0391121	-1.03918	0.00898573	0.0631896	D9 versus D1 up_doxifluridine D9 versus D9 down
Y53F4B.39	WBGene00013176	Alt3ss	WBGene00013176:E004	II:15110144-15116306	15112166	15112167	2	0.789403	0.00172392	0.0255472	-0.614832	0.00914602	0.0641099	D9 versus D1 up_doxifluridine D9 versus D9 down
elo-1	WBGene00001239	ES	WBGene00001239:E011	IV:9526359-9528350	9526562	9526567	6	0.879484	0.0148763	0.133239	-0.936117	0.00981073	0.0678493	D9 versus D1 up_doxifluridine D9 versus D9 down
bca-2	WBGene00013805	Alt5ss*	WBGene00013805:E011	IV:17096386-17100246	17099243	17099377	135	0.601594	0.00394624	0.0490505	-0.543741	0.0114736	0.0766584	D9 versus D1 up_doxifluridine D9 versus D9 down
atln-1	WBGene00021868	Alt5ss*	WBGene00021868:E013	IV:2788692-2796805	2792470	2792470	1	0.659876	0.0445135	0.289997	-0.835489	0.0124932	0.0819391	D9 versus D1 up_doxifluridine D9 versus D9 down
otub-4	WBGene00015249	Alt3ss*	WBGene00015249:E011	IV:3373387-3378130	3377989	3377990	2	1.12237	0.000329583	0.00669091	-0.738114	0.0140122	0.0896496	D9 versus D1 up_doxifluridine D9 versus D9 down
H14N18.4	WBGene00019204	ES	WBGene00019204:E006	V:8923900-8928978	8925422	8925445	24	1.68005	5.24316e-05	0.00143075	-0.780515	0.0180183	0.108793	D9 versus D1 up_doxifluridine D9 versus D9 down
noa-1	WBGene00013001	Alt3ss	WBGene00013001:E005	II:13533486-13541056	13537112	13537112	1	1.75212	0.000524241	0.00978637	-0.987174	0.0192284	0.114447	D9 versus D1 up_doxifluridine D9 versus D9 down
dct-16	WBGene00012615	ES	WBGene00012615:E011	V:20497922-20499103	20498633	20498638	6	0.939477	0.003462	0.0442242	-0.744314	0.0259083	0.1433	D9 versus D1 up_doxifluridine D9 versus D9 down
bre-1	WBGene00000266	Alt5ss	WBGene00000266:E007	IV:8987130-8990444	8988060	8988065	6	1.04367	0.0461744	0.297328	-1.03615	0.0301731	0.161173	D9 versus D1 up_doxifluridine D9 versus D9 down
lev-11	WBGene00002978	Alt5ss	WBGene00002978:E028	I:14621173-14631254	14630898	14630914	17	1.60395	6.29886e-06	0.000232829	-0.631565	0.0326207	0.171116	D9 versus D1 up_doxifluridine D9 versus D9 down
T23B5.3	WBGene00011940	Alt5ss	WBGene00011940:E012	IV:12688655-12703991	12697102	12697132	31	0.86523	0.040934	0.273435	-0.816684	0.033108	0.172907	D9 versus D1 up_doxifluridine D9 versus D9 down
flp-11	WBGene00001454	IR*	WBGene00001454:E005	X:4677342-4678129	4677696	4677764	69	1.12563	0.0193426	0.161851	-0.741435	0.0339558	0.176214	D9 versus D1 up_doxifluridine D9 versus D9 down
R05D3.3	WBGene00019878	Alt3ss	WBGene00019878:E006	III:8364078-8366538	8364840	8364841	2	1.22778	0.00439284	0.0532265	-0.902412	0.0339617	0.176235	D9 versus D1 up_doxifluridine D9 versus D9 down
F26F2.7	WBGene00009172	Alt3ss	WBGene00009172:E010	V:20580990-20590339	20582532	20582533	2	0.769213	0.00389325	0.0485849	-0.574198	0.0351991	0.180959	D9 versus D1 up_doxifluridine D9 versus D9 down
chup-1	WBGene00006477	Alt5ss	WBGene00006477:E014	X:8792160-8796110	8794504	8794529	26	1.29414	0.0312812	0.227433	-1.17648	0.0395912	0.197701	D9 versus D1 up_doxifluridine D9 versus D9 down
mct-4	WBGene00003986	ES*	WBGene00003986:E004	X:4921252-4929757	4922707	4922841	135	1.27274	3.75957e-05	0.00107727	-0.594201	0.0432358	0.210941	D9 versus D1 up_doxifluridine D9 versus D9 down
mig-22	WBGene00003253	IR	WBGene00003253:E010	III:8763291-8767342	8766396	8766640	245	0.67769	1.12992e-05	0.000387861	-1.28555	2.25e-12	2.75842e-10	D9 versus D1 up_doxifluridine D9 versus D9 down
mlc-3	WBGene00003371	IR	WBGene00003371:E003	III:5565025-5567382	5565533	5566673	1141	1.68123	1.33125e-14	2.67371e-12	-1.49647	4.82936e-12	5.61149e-10	D9 versus D1 up_doxifluridine D9 versus D9 down
etr-1	WBGene00001340	IR	WBGene00001340:E032	II:162374-170628	170430	170431	2	1.11141	1.26606e-10	1.43884e-08	-1.2925	1.28874e-11	1.3517e-09	D9 versus D1 up_doxifluridine D9 versus D9 down
F32A5.4	WBGene00017970	IR	WBGene00017970:E004	II:7228784-7230616	7229381	7229797	417	0.974286	0.00355492	0.0452001	-1.39335	6.72552e-11	6.08196e-09	D9 versus D1 up_doxifluridine D9 versus D9 down
riok-1	WBGene00019698	IR	WBGene00019698:E005	I:3085011-3096285	3092884	3093602	719	0.642136	6.86809e-06	0.000250904	-0.853774	6.55312e-08	2.91412e-06	D9 versus D1 up_doxifluridine D9 versus D9 down
unc-5	WBGene00006745	IR	WBGene00006745:E005	IV:5495666-5528338	5497548	5497996	449	1.02997	0.000113408	0.00275311	-0.911583	8.10013e-08	3.52848e-06	D9 versus D1 up_doxifluridine D9 versus D9 down
lgc-34	WBGene00020836	IR	WBGene00020836:E007	II:526574-530374	530339	530356	18	2.9129	1.04202e-09	9.81148e-08	-1.48754	8.14375e-08	3.53922e-06	D9 versus D1 up_doxifluridine D9 versus D9 down
pck-1	WBGene00021043	IR	WBGene00021043:E003	III:62888-66261	63208	63342	135	2.05646	1.01717e-05	0.000353405	-2.0655	1.69471e-07	6.7268e-06	D9 versus D1 up_doxifluridine D9 versus D9 down
ari-1.2	WBGene00016157	IR	WBGene00016157:E014	I:6055947-6058424	6058258	6058308	51	0.576507	7.26715e-06	0.000263177	-0.697822	4.47685e-07	1.55457e-05	D9 versus D1 up_doxifluridine D9 versus D9 down
wapl-1	WBGene00019953	IR	WBGene00019953:E006	IV:4442399-4445876	4443085	4443416	332	0.644645	0.000140526	0.0032784	-0.913829	5.46237e-07	1.85402e-05	D9 versus D1 up_doxifluridine D9 versus D9 down
gln-3	WBGene00001604	IR	WBGene00001604:E010	IV:16167785-16170859	16170622	16170671	50	0.710457	0.00144706	0.0222073	-0.982154	1.49329e-06	4.44374e-05	D9 versus D1 up_doxifluridine D9 versus D9 down
pitr-1	WBGene00016739	IR	WBGene00016739:E011	IV:7393221-7397555	7395353	7395525	173	0.856365	1.81859e-10	1.99559e-08	-0.645381	1.87759e-06	5.41576e-05	D9 versus D1 up_doxifluridine D9 versus D9 down
mob-2	WBGene00008601	IR	WBGene00008601:E020	X:13152821-13170113	13169677	13169678	2	2.28125	3.07549e-31	2.99235e-28	-0.651315	3.4906e-06	9.26675e-05	D9 versus D1 up_doxifluridine D9 versus D9 down
lron-3	WBGene00007261	IR	WBGene00007261:E005	X:15546688-15552233	15547049	15547137	89	1.27738	0.00214337	0.0302479	-1.498	6.54496e-06	0.000158666	D9 versus D1 up_doxifluridine D9 versus D9 down
calu-1	WBGene00019760	IR	WBGene00019760:E004	X:4969537-4972281	4970592	4970643	52	0.835138	0.00256667	0.0349217	-1.12456	6.54545e-06	0.000158666	D9 versus D1 up_doxifluridine D9 versus D9 down
ugt-50	WBGene00011564	IR	WBGene00011564:E007	X:12691573-12695652	12692737	12692789	53	2.58045	8.18513e-38	1.15604e-34	-0.736493	1.00428e-05	0.000228255	D9 versus D1 up_doxifluridine D9 versus D9 down
rsp-1	WBGene00004698	IR	WBGene00004698:E010	II:11453362-11455864	11455099	11455150	52	0.839907	0.0238002	0.187589	-1.83378	2.4786e-05	0.000491724	D9 versus D1 up_doxifluridine D9 versus D9 down
mdt-26	WBGene00016115	IR	WBGene00016115:E003	II:5661167-5665243	5661314	5661709	396	1.3793	2.25409e-14	4.3381e-12	-0.673655	0.000122334	0.00189252	D9 versus D1 up_doxifluridine D9 versus D9 down
R10E11.5	WBGene00011217	IR	WBGene00011217:E006	III:9785957-9789657	9786917	9786918	2	0.95391	0.0118031	0.112027	-1.40647	0.000128838	0.0019729	D9 versus D1 up_doxifluridine D9 versus D9 down
lntl-1	WBGene00016289	IR	WBGene00016289:E006	IV:5800336-5807093	5801011	5801329	319	0.634477	0.023017	0.183246	-0.861515	0.000139182	0.00210921	D9 versus D1 up_doxifluridine D9 versus D9 down
tre-3	WBGene00006609	IR	WBGene00006609:E006	V:11709775-11715903	11713727	11713773	47	3.46192	2.32393e-09	2.05347e-07	-1.50677	0.00025771	0.00352832	D9 versus D1 up_doxifluridine D9 versus D9 down
F46H5.7	WBGene00018522	IR	WBGene00018522:E017	X:7238666-7242983	7242688	7242757	70	1.50496	4.32536e-05	0.00120855	-0.995865	0.000411345	0.00522504	D9 versus D1 up_doxifluridine D9 versus D9 down
unc-33	WBGene00006769	IR	WBGene00006769:E014	IV:3516819-3526602	3525877	3525986	110	0.751067	0.000873333	0.0147237	-0.729542	0.000443794	0.00555927	D9 versus D1 up_doxifluridine D9 versus D9 down
mlc-3	WBGene00003371	IR	WBGene00003371:E005	III:5565025-5567382	5566858	5566911	54	0.946731	0.00399821	0.0496049	-1.15561	0.000574468	0.00688286	D9 versus D1 up_doxifluridine D9 versus D9 down
enu-3.5	WBGene00012552	IR	WBGene00012552:E004	III:12878515-12880699	12879112	12879225	114	1.28218	0.000343656	0.00691315	-1.19933	0.000640588	0.0075236	D9 versus D1 up_doxifluridine D9 versus D9 down
pat-12	WBGene00003936	IR	WBGene00003936:E008	III:727211-752426	728427	728881	455	1.08914	0.00210801	0.0298908	-0.900658	0.000702744	0.00811503	D9 versus D1 up_doxifluridine D9 versus D9 down
cdk-14	WBGene00022519	IR	WBGene00022519:E008	I:841742-846763	844013	844060	48	1.66798	0.00156661	0.0236564	-1.42131	0.000756172	0.00862963	D9 versus D1 up_doxifluridine D9 versus D9 down
F25B5.3	WBGene00017775	IR	WBGene00017775:E008	III:5948890-5953534	5951969	5952040	72	0.522895	0.0171144	0.147899	-0.774149	0.000843922	0.00942069	D9 versus D1 up_doxifluridine D9 versus D9 down
gpx-7	WBGene00019846	IR	WBGene00019846:E004	X:7798955-7799780	7799379	7799425	47	1.29134	5.42937e-07	2.6891e-05	-1.07799	0.00312456	0.0275026	D9 versus D1 up_doxifluridine D9 versus D9 down
flp-12	WBGene00001455	IR	WBGene00001455:E004	X:4591281-4592404	4591680	4592263	584	1.12712	0.0043724	0.0530448	-0.934399	0.00357672	0.0305785	D9 versus D1 up_doxifluridine D9 versus D9 down
ttr-59	WBGene00020339	IR	WBGene00020339:E005	X:7329818-7330669	7330367	7330429	63	1.05708	0.0124111	0.11641	-1.01891	0.00380587	0.0321187	D9 versus D1 up_doxifluridine D9 versus D9 down
K07B1.7	WBGene00019467	IR	WBGene00019467:E004	V:9345022-9346962	9345246	9345294	49	0.829157	6.45598e-05	0.00171624	-0.610458	0.00727715	0.0536706	D9 versus D1 up_doxifluridine D9 versus D9 down
sma-2	WBGene00004856	IR	WBGene00004856:E003	III:8749763-8757069	8749864	8749912	49	0.775439	0.0291135	0.216013	-0.94885	0.01589	0.0987869	D9 versus D1 up_doxifluridine D9 versus D9 down
mig-22	WBGene00003253	IR	WBGene00003253:E012	III:8763291-8767342	8766941	8766990	50	0.505376	0.0366205	0.253681	-0.638303	0.0182609	0.109909	D9 versus D1 up_doxifluridine D9 versus D9 down
unc-18	WBGene00006757	IR	WBGene00006757:E005	X:7682896-7686040	7683296	7683345	50	1.12613	0.00893062	0.0913534	-0.757585	0.0251715	0.140232	D9 versus D1 up_doxifluridine D9 versus D9 down
klp-3	WBGene00002216	IR	WBGene00002216:E006	II:7842353-7845653	7843482	7843615	134	0.860381	0.0278234	0.20908	-0.860781	0.0266909	0.146614	D9 versus D1 up_doxifluridine D9 versus D9 down
K07B1.7	WBGene00019467	IR	WBGene00019467:E006	V:9345022-9346962	9345475	9345528	54	1.00195	1.15204e-05	0.000394219	-0.501349	0.0335424	0.174565	D9 versus D1 up_doxifluridine D9 versus D9 down
zak-1	WBGene00006971	IR	WBGene00006971:E008	III:6853113-6856804	6855075	6855162	88	0.812062	0.0441941	0.288672	-0.571565	0.0355918	0.182548	D9 versus D1 up_doxifluridine D9 versus D9 down
mig-22	WBGene00003253	IR	WBGene00003253:E014	III:8763291-8767342	8767219	8767274	56	0.806268	0.0323667	0.232793	-0.806047	0.0436044	0.212244	D9 versus D1 up_doxifluridine D9 versus D9 down
lnp-1	WBGene00015492	Alt3ss	WBGene00015492:E006	X:4588768-4590446	4589962	4589973	12	-1.60191	2.48217e-31	2.4422e-28	1.23597	4.96179e-19	1.93129e-16	D9 versus D1 down_doxifluridine D9 versus D9 up
aqp-2	WBGene00000170	ES	WBGene00000170:E005	II:9258913-9261994	9259590	9259617	28	-2.45295	2.49324e-22	1.20622e-19	1.81461	2.5395e-16	6.43475e-14	D9 versus D1 down_doxifluridine D9 versus D9 up
Y11D7A.3	WBGene00012428	Alt5ss	WBGene00012428:E004	IV:9233028-9241387	9237054	9237056	3	-1.38149	5.96212e-10	5.93953e-08	1.62633	1.55225e-15	3.43942e-13	D9 versus D1 down_doxifluridine D9 versus D9 up
ero-1	WBGene00001334	Alt3ss	WBGene00001334:E013	I:14663209-14674822	14671276	14671278	3	-0.601078	0.000127606	0.00302984	1.19717	6.31886e-15	1.26585e-12	D9 versus D1 down_doxifluridine D9 versus D9 up
nrfl-1	WBGene00006438	Alt5ss	WBGene00006438:E003	IV:9119098-9130378	9119168	9119168	1	-1.17923	5.31085e-16	1.26718e-13	1.07723	3.85547e-13	5.551e-11	D9 versus D1 down_doxifluridine D9 versus D9 up
flh-1	WBGene00012435	Alt5ss	WBGene00012435:E006	IV:9261808-9264265	9264215	9264218	4	-0.74066	1.95034e-13	3.32268e-11	0.748088	4.72821e-13	6.6761e-11	D9 versus D1 down_doxifluridine D9 versus D9 up
efhd-1	WBGene00012980	Alt3ss	WBGene00012980:E007	II:14178814-14189917	14183965	14183965	1	-1.6636	0.0115395	0.110302	3.04882	4.75029e-11	4.45309e-09	D9 versus D1 down_doxifluridine D9 versus D9 up
set-1	WBGene00004781	Alt3ss	WBGene00004781:E004	III:6450792-6452372	6451767	6451774	8	-1.16404	1.38193e-20	5.6813e-18	0.822182	1.06423e-10	9.24812e-09	D9 versus D1 down_doxifluridine D9 versus D9 up
cst-1	WBGene00017472	Alt3ss	WBGene00017472:E010	X:4339634-4343702	4342326	4342331	6	-0.66185	7.84353e-05	0.00201123	0.949641	8.64612e-10	6.09144e-08	D9 versus D1 down_doxifluridine D9 versus D9 up
prk-1	WBGene00004182	Alt5ss	WBGene00004182:E003	III:6990168-7002310	6990422	6990423	2	-0.526224	0.00610705	0.0686931	1.12847	1.08624e-09	7.4329e-08	D9 versus D1 down_doxifluridine D9 versus D9 up
zen-4	WBGene00006974	ES*	WBGene00006974:E011	IV:6118219-6121775	6120900	6121097	198	-0.909073	1.37477e-12	2.10095e-10	0.755476	4.91953e-09	2.87444e-07	D9 versus D1 down_doxifluridine D9 versus D9 up
dcp-66	WBGene00000938	Alt3ss	WBGene00000938:E008	I:7536204-7542157	7539251	7539259	9	-0.955152	7.83452e-12	1.07531e-09	0.795584	1.30694e-08	6.95005e-07	D9 versus D1 down_doxifluridine D9 versus D9 up
nck-1	WBGene00006410	Alt3ss	WBGene00006410:E005	X:4148648-4153443	4150261	4150266	6	-0.949725	1.57671e-12	2.39285e-10	0.715592	1.10563e-07	4.61265e-06	D9 versus D1 down_doxifluridine D9 versus D9 up
mob-2	WBGene00008601	ES*	WBGene00008601:E011	X:13152821-13170113	13155581	13155664	84	-0.806812	4.95844e-09	4.04656e-07	0.600234	6.64251e-06	0.000160638	D9 versus D1 down_doxifluridine D9 versus D9 up
wdfy-3	WBGene00007752	Alt3ss	WBGene00007752:E028	IV:12653403-12674773	12666487	12666492	6	-1.19301	7.73997e-05	0.00198817	1.14957	9.66294e-06	0.000221342	D9 versus D1 down_doxifluridine D9 versus D9 up
acl-4	WBGene00018657	Alt3ss	WBGene00018657:E004	X:2066554-2070441	2067206	2067214	9	-0.911175	1.96886e-08	1.40282e-06	0.733877	1.2674e-05	0.000278473	D9 versus D1 down_doxifluridine D9 versus D9 up
wdfy-3	WBGene00007752	Alt3ss	WBGene00007752:E030	IV:12653403-12674773	12667988	12667993	6	-1.49111	9.83883e-07	4.58275e-05	1.10953	1.8695e-05	0.000387324	D9 versus D1 down_doxifluridine D9 versus D9 up
rgs-7	WBGene00004350	Alt3ss*	WBGene00004350:E007	X:3542558-3557599	3546491	3546496	6	-0.851356	0.00036575	0.00727571	0.960824	3.65799e-05	0.000684323	D9 versus D1 down_doxifluridine D9 versus D9 up
ppw-1	WBGene00004093	IR*	WBGene00004093:E006	I:4185197-4189956	4186713	4186769	57	-0.907217	2.53746e-11	3.22795e-09	0.580618	4.03928e-05	0.000743826	D9 versus D1 down_doxifluridine D9 versus D9 up
mob-2	WBGene00008601	IR*	WBGene00008601:E012	X:13152821-13170113	13155665	13155711	47	-0.721598	3.72976e-06	0.000147985	0.583819	8.77998e-05	0.00143416	D9 versus D1 down_doxifluridine D9 versus D9 up
K09C4.1	WBGene00019547	Alt5ss	WBGene00019547:E012	X:3298832-3301637	3300616	3300618	3	-0.999751	1.66785e-06	7.29512e-05	0.867603	9.59687e-05	0.00154273	D9 versus D1 down_doxifluridine D9 versus D9 up
sop-2	WBGene00004945	Alt3ss	WBGene00004945:E006	II:12339944-12344795	12342630	12342635	6	-0.932125	9.84176e-06	0.000343626	0.752283	9.75495e-05	0.00156275	D9 versus D1 down_doxifluridine D9 versus D9 up
sax-3	WBGene00004729	Alt3ss	WBGene00004729:E003	X:3451945-3465925	3452928	3452939	12	-1.25846	1.94036e-17	5.60765e-15	0.567005	0.000137406	0.00208725	D9 versus D1 down_doxifluridine D9 versus D9 up
C48D1.5	WBGene00008178	ES	WBGene00008178:E010	IV:13221961-13232974	13230162	13230381	220	-0.614754	3.52384e-06	0.000140772	0.514979	0.000319502	0.00422187	D9 versus D1 down_doxifluridine D9 versus D9 up
mtk-1	WBGene00003472	Alt3ss	WBGene00003472:E002	I:5795404-5801299	5795642	5795647	6	-0.660262	3.75253e-05	0.00107633	0.625996	0.000452681	0.00565399	D9 versus D1 down_doxifluridine D9 versus D9 up
eor-2	WBGene00001325	Alt3ss	WBGene00001325:E006	X:14603017-14608655	14604011	14604016	6	-1.00752	4.20303e-09	3.4886e-07	0.598519	0.000524531	0.00638772	D9 versus D1 down_doxifluridine D9 versus D9 up
egl-27	WBGene00001194	Alt3ss	WBGene00001194:E017	II:6835021-6847906	6846531	6846536	6	-1.23007	1.13768e-13	2.01666e-11	0.562111	0.000555473	0.00669682	D9 versus D1 down_doxifluridine D9 versus D9 up
jac-1	WBGene00002175	Alt3ss	WBGene00002175:E004	IV:15997858-16026847	15999309	15999314	6	-1.27987	1.74239e-08	1.2537e-06	0.735094	0.000806726	0.00910105	D9 versus D1 down_doxifluridine D9 versus D9 up
unc-62	WBGene00006796	ES	WBGene00006796:E008	V:4497463-4511449	4504975	4505120	146	-0.502125	0.0211818	0.172879	0.682145	0.000835913	0.00934689	D9 versus D1 down_doxifluridine D9 versus D9 up
mrp-1	WBGene00003407	ES	WBGene00003407:E010	X:576318-587483	579988	580143	156	-0.943771	2.88534e-06	0.000118032	0.622622	0.00117021	0.0123446	D9 versus D1 down_doxifluridine D9 versus D9 up
hif-1	WBGene00001851	ES	WBGene00001851:E008	V:20780413-20785259	20783326	20783528	203	-0.690497	0.000105595	0.00258937	0.501551	0.0041009	0.0340443	D9 versus D1 down_doxifluridine D9 versus D9 up
ugt-4	WBGene00013905	Alt5ss	WBGene00013905:E007	V:12793020-12795336	12794476	12794479	4	-1.15719	2.84947e-05	0.000855984	0.780036	0.00532663	0.0420261	D9 versus D1 down_doxifluridine D9 versus D9 up
ddo-2	WBGene00017565	Alt5ss	WBGene00017565:E008	V:7433401-7435650	7434840	7434844	5	-0.712068	0.000167688	0.00380393	0.530796	0.00555956	0.0434656	D9 versus D1 down_doxifluridine D9 versus D9 up
nurf-1	WBGene00009180	Alt3ss	WBGene00009180:E011	II:14390718-14407905	14397085	14397090	6	-1.55565	8.60792e-11	1.01177e-08	0.640909	0.00593135	0.0457042	D9 versus D1 down_doxifluridine D9 versus D9 up
egl-18	WBGene00001186	Alt3ss	WBGene00001186:E004	IV:1902323-1917841	1914685	1914693	9	-1.47794	4.3788e-10	4.46377e-08	0.615939	0.00895524	0.0630315	D9 versus D1 down_doxifluridine D9 versus D9 up
gei-8	WBGene00001565	ES	WBGene00001565:E007	III:8111166-8126222	8114525	8114773	249	-0.760021	0.00153467	0.0232503	0.597005	0.00960513	0.0667158	D9 versus D1 down_doxifluridine D9 versus D9 up
din-1	WBGene00008549	ES	WBGene00008549:E014	II:11614636-11633609	11623936	11624523	588	-0.649787	0.0181548	0.154391	0.657854	0.0127615	0.0832828	D9 versus D1 down_doxifluridine D9 versus D9 up
nspg-9	WBGene00010793	Alt5ss	WBGene00010793:E006	IV:14456900-14464098	14459940	14459942	3	-0.728457	0.0236601	0.186831	0.791467	0.0162467	0.100498	D9 versus D1 down_doxifluridine D9 versus D9 up
B0545.4	WBGene00015247	Alt5ss	WBGene00015247:E003	IV:108971-112054	109514	109514	1	-0.524544	0.0191727	0.160932	0.508991	0.017554	0.106702	D9 versus D1 down_doxifluridine D9 versus D9 up
trr-1	WBGene00007028	Alt3ss	WBGene00007028:E013	II:11661583-11675927	11667888	11667893	6	-1.00812	0.000428174	0.00828045	0.671117	0.0175651	0.106744	D9 versus D1 down_doxifluridine D9 versus D9 up
vab-10	WBGene00006876	ES	WBGene00006876:E033	I:11747428-11792118	11777360	11777698	339	-1.22373	8.2732e-05	0.00210537	0.711209	0.0179303	0.108384	D9 versus D1 down_doxifluridine D9 versus D9 up
asns-2	WBGene00019730	Alt5ss	WBGene00019730:E003	X:8748434-8750969	8748766	8748769	4	-1.17767	0.000407727	0.00796595	0.64218	0.0200934	0.118255	D9 versus D1 down_doxifluridine D9 versus D9 up
ifbp-1	WBGene00010867	ES	WBGene00010867:E003	V:13370083-13380262	13370772	13370852	81	-0.735803	0.00114106	0.0183136	0.500047	0.0202267	0.11889	D9 versus D1 down_doxifluridine D9 versus D9 up
slc-25A32	WBGene00010459	Alt3ss	WBGene00010459:E004	II:8276298-8277611	8276881	8276888	8	-0.562132	0.00644372	0.0715517	0.504792	0.0213666	0.123882	D9 versus D1 down_doxifluridine D9 versus D9 up
dip-2	WBGene00017885	Alt3ss	WBGene00017885:E019	I:4934259-4949332	4943864	4943869	6	-0.86352	0.000666379	0.0118845	0.530862	0.031441	0.166368	D9 versus D1 down_doxifluridine D9 versus D9 up
egl-8	WBGene00001177	ES	WBGene00001177:E018	V:20825-43697	38991	39026	36	-0.633058	0.0264255	0.201727	0.534302	0.0391702	0.196084	D9 versus D1 down_doxifluridine D9 versus D9 up
nrfl-1	WBGene00006438	IR	WBGene00006438:E006	IV:9119098-9130378	9119827	9119887	61	-1.34354	1.53287e-29	1.29066e-26	1.21864	6.63245e-24	5.10489e-21	D9 versus D1 down_doxifluridine D9 versus D9 up
clec-88	WBGene00019606	IR	WBGene00019606:E004	II:6365722-6367002	6366349	6366393	45	-0.572025	6.14689e-07	3.01211e-05	0.938572	2.56163e-15	5.49746e-13	D9 versus D1 down_doxifluridine D9 versus D9 up
pha-1	WBGene00004010	IR	WBGene00004010:E004	III:11131775-11136380	11132558	11132671	114	-1.24912	1.18951e-13	2.10004e-11	0.609176	0.000240331	0.00333499	D9 versus D1 down_doxifluridine D9 versus D9 up
cup-14	WBGene00013093	IR	WBGene00013093:E012	II:13855788-13872315	13860668	13860732	65	-1.94347	2.39356e-23	1.31822e-20	0.720286	0.000432849	0.00544883	D9 versus D1 down_doxifluridine D9 versus D9 up
F40F12.9	WBGene00043995	IR	WBGene00043995:E007	III:9913021-9914075	9913472	9913549	78	-1.74279	1.74171e-16	4.42076e-14	0.538175	0.0130498	0.0847115	D9 versus D1 down_doxifluridine D9 versus D9 up

## Sheet: GO enrichment
GO analysis of genes involved in doxifluridine treatment reversing aging-induced changes in alternative splicing.
ID	Description	GeneRatio	BgRatio	pvalue	p.adjust	qvalue	geneID	Count
GO:0009791	post-embryonic development	22/175	498/9563	0.00010614	0.0108126	0.00878143	sma-1/unc-32/pab-1/mca-3/kars-1/sel-10/uba-1/par-1/noca-1/cdk-4/eps-8/mrp-1/lag-1/riok-1/sma-2/flh-1/sop-2/eor-2/egl-27/egl-18/trr-1/pha-1	22
GO:0048583	regulation of response to stimulus	20/175	491/9563	0.000635659	0.0295127	0.0239686	gei-17/unc-16/sur-7/svh-2/sel-10/nid-1/C06A12.3/eps-8/abl-1/mig-1/riok-1/unc-5/wapl-1/unc-33/K07B1.7/cst-1/rgs-7/sax-3/trr-1/egl-8	20
GO:0006928	movement of cell or subcellular component	19/175	369/9563	4.33822e-05	0.00976119	0.00792751	cle-1/pezo-1/hmp-1/nid-1/let-2/C03H12.1/klp-12/hmp-2/abl-1/mig-1/unc-5/unc-33/klp-3/zen-4/nck-1/sop-2/sax-3/eor-2/egl-27	19
GO:0007010	cytoskeleton organization	18/175	416/9563	0.000595757	0.0294904	0.0239505	sma-1/act-4/pab-1/zyg-12/sel-10/hmp-1/par-1/par-3/noca-1/eps-8/hmp-2/deb-1/lev-11/unc-5/unc-33/zen-4/jac-1/vab-10	18
GO:0019953	sexual reproduction	14/175	301/9563	0.00123873	0.0402586	0.0326959	pab-1/lat-1/pezo-1/zyg-12/uba-1/par-3/noca-1/abl-1/lag-1/deb-1/riok-1/rsp-1/zen-4/trr-1	14
GO:0051726	regulation of cell cycle	12/175	231/9563	0.00108197	0.0398186	0.0323385	gei-17/pab-1/tres-1/sel-10/Y71F9B.6/cdk-4/abl-1/cdk-7/wapl-1/cdk-14/zen-4/trr-1	12
GO:0061564	axon development	10/175	193/9563	0.0028499	0.056998	0.0462907	cle-1/svh-2/nid-1/unc-76/mig-1/unc-5/unc-33/sop-2/sax-3/egl-8	10
GO:0006325	chromatin organization	9/175	147/9563	0.00148446	0.0416314	0.0338108	nurf-1/ash-2/lin-40/Y57G11C.9/zhit-1/chaf-2/set-1/dcp-66/sop-2	9
GO:0045892	negative regulation of transcription, DNA-templated	9/175	160/9563	0.00265527	0.0547914	0.0444986	lin-40/Y57G11C.9/lag-1/flh-1/dcp-66/sop-2/egl-27/egl-18/ifbp-1	9
GO:0034620	cellular response to unfolded protein	8/175	179/9563	0.0169796	0.129401	0.105093	lin-40/atln-1/gfat-1/mig-1/bre-1/calu-1/ero-1/dcp-66	8
GO:0042325	regulation of phosphorylation	6/175	141/9563	0.0447107	0.20657	0.167765	epg-8/svh-2/kars-1/uba-1/mob-2/F46H5.7	6
GO:0046390	ribose phosphate biosynthetic process	5/175	106/9563	0.0448098	0.20657	0.167765	unc-32/ampd-1/T22D1.3/adsl-1/atic-1	5
GO:0009127	purine nucleoside monophosphate biosynthetic process	4/175	14/9563	9.39808e-05	0.0108126	0.00878143	ampd-1/T22D1.3/adsl-1/atic-1	4
GO:0006541	glutamine metabolic process	3/175	17/9563	0.00339116	0.0612293	0.0497271	gfat-1/gln-3/asns-2	3
GO:0007040	lysosome organization	3/175	25/9563	0.0103057	0.109728	0.0891155	apb-3/lst-4/cup-14	3
GO:0040009	regulation of growth rate	3/175	28/9563	0.0141041	0.118648	0.0963597	mca-3/rsp-1/trr-1	3
GO:0018107	peptidyl-threonine phosphorylation	3/175	40/9563	0.0362962	0.184317	0.149692	unc-43/ikke-1/cdk-4	3
