# Supplementary material for: Doxifluridine promotes host longevity through bacterial metabolism
Source: PLoS Genet. 2025 Mar 31;21(3):e1011648. doi: 10.1371/journal.pgen.1011648 (PMC11977963; doi:10.1371/journal.pgen.1011648)
Supplement: S3 Table — (XLSX) [file pgen.1011648.s006.xlsx]

## Sheet: Sheet1
S3 Table. Lifespan analysis.
This table shows the statistics of all the lifespans and their repeats.
Fig	Bacteria	Strain Genotype	Treatment	Mean lifespan (days)	% increase compared to 0 μM	Log Rank P Value	Number of deaths counted	Temp
Fig 1I	OP50	N2	Doxifluridine (0 μM)	14.6			95	20 ℃
			Doxifluridine (40 μM)	18.8	28.8	****P<0.0001	72	20 ℃
			Doxifluridine (400 μM)	23.7	62.3	****P<0.0001	113	20 ℃
Fig 1I repeat	OP50	N2	Doxifluridine (0 μM)	15			74	20 ℃
			Doxifluridine (40 μM)	20	33.3	****P<0.0001	90	20 ℃
			Doxifluridine (400 μM)	24	60	****P<0.0001	87	20 ℃
Fig 1J	OP50	N2	Doxifluridine (0 μM)	13.7 (Hours)			99	35 ℃
			Doxifluridine (400 μM)	16.7 (Hours)	21.9	****P<0.0001	106	35 ℃
Fig 1J repeat	OP50	N2	Doxifluridine (0 μM)	13.6 (Hours)			131	35 ℃
			Doxifluridine (400 μM)	16 (Hours)	17.6	****P<0.0001	162	35 ℃
Fig 1K	PA14	N2	Doxifluridine (0 μM)	22(Hours)			106	25 ℃
			Doxifluridine (400 μM)	29(Hours)	31.8	****P<0.0001	100	25 ℃
Fig 1K repeat	PA14	N2	Doxifluridine (0 μM)	26(Hours)			92	25 ℃
			Doxifluridine (400 μM)	32(Hours)	23.1	****P<0.0001	98	25 ℃
Fig 2A	Live OP50	N2	Doxifluridine (0 μM)	15.8			130	20 ℃
			Doxifluridine (40 μM)	20.7	31	****P<0.0001	133	20 ℃
	freeze-dried powder		Doxifluridine (0 μM)	18.3			121	20 ℃
			Doxifluridine (40 μM)	19.8	8.2	***P<0.001	123	20 ℃
Fig 2A repeat	Live OP50	N2	Doxifluridine (0 μM)	16.3			86	20 ℃
			Doxifluridine (40 μM)	23.4	43.6	****P<0.0001	82	20 ℃
	freeze-dried powder		Doxifluridine (0 μM)	19			63	20 ℃
			Doxifluridine (40 μM)	19	0	NS	63	20 ℃
Fig 2B	Live OP50	N2	Doxifluridine (0 μM)	15.8			130	20 ℃
			Doxifluridine (400 μM)	23.6	49.4	****P<0.0001	116	20 ℃
	freeze-dried powder		Doxifluridine (0 μM)	18.3			121	20 ℃
			Doxifluridine (400 μM)	20.2	10.4	***P<0.001	110	20 ℃
Fig 2B repeat	Live OP50	N2	Doxifluridine (0 μM)	14			99	20 ℃
			Doxifluridine (400 μM)	22	57.1	****P<0.0001	94	20 ℃
	Freeze-dried powder		Doxifluridine (0 μM)	16.7			126	20 ℃
			Doxifluridine (400 μM)	19.5	16.8	***P<0.001	114	20 ℃
Fig 2C	Live OP50	N2	Doxifluridine (0 μM)	14.1			40	20 ℃
			Doxifluridine (40 μM)	24.1	70.9	****P<0.0001	40	20 ℃
	Heat-Killed OP50		Doxifluridine (0 μM)	16.4			96	20 ℃
			Doxifluridine (40 μM)	17.6	7.3	NS	90	20 ℃
Fig 2C repeat	Heat-Killed OP50	N2	Doxifluridine (0 μM)	15			60	20 ℃
			Doxifluridine (40 μM)	17	13.3	NS	57	20 ℃
Fig 2D	Live OP50	N2	Doxifluridine (0 μM)	14.2			95	20 ℃
			Doxifluridine (400 μM)	21.7	52.8	****P<0.0001	110	20 ℃
	Heat-Killed OP50		Doxifluridine (0 μM)	16.6			68	20 ℃
			Doxifluridine (400 μM)	18.6	12	NS	79	20 ℃
Fig 2D repeat	Live OP50	N2	Doxifluridine (0 μM)	12.3			95	20 ℃
			Doxifluridine (400 μM)	23	87	****P<0.0001	89	20 ℃
	Heat-Killed OP50		Doxifluridine (0 μM)	19.6			75	20 ℃
			Doxifluridine (400 μM)	23.4	19.4	****P<0.0001	63	20 ℃
Fig 2I	OP50	N2	Doxifluridine (0 μM)	13.8			81	20 ℃
			Doxifluridine (400 μM)	21.4	55.1	****P<0.0001	133	20 ℃
			Doxifluridine (0 μM)+Carbenicillin(5 μM)	15			76	20 ℃
			Doxifluridine (400 μM)+Carbenicillin(5 μM)	22.8	52	****P<0.0001	122	20 ℃
Fig 2I repeat	OP50	N2	Doxifluridine (0 μM)	13.8			100	20 ℃
			Doxifluridine (400 μM)	21.3	54.3	****P<0.0001	142	20 ℃
			Doxifluridine (0 μM)+Carbenicillin(5 μM)	15.8			91	20 ℃
			Doxifluridine (400 μM)+Carbenicillin(5 μM)	22.3	41.1	****P<0.0001	133	20 ℃
Fig 3E	Live OP50	N2	Doxifluridine (0 μM)	14.3088			68	20 ℃
			Doxifluridine (400 μM)	20.1261	40.6	****P<0.0001	111	20 ℃
	OP50 pYjjG		Doxifluridine (0 μM)	17.0533			75	20 ℃
			Doxifluridine (400 μM)	19.5747	14.6	****P<0.0001	87	20 ℃
Fig 3E repeat	Live OP50	N2	Doxifluridine (0 μM)	12.3			69	20 ℃
			Doxifluridine (400 μM)	23	87	****P<0.0001	95	20 ℃
	OP50 pYjjG		Doxifluridine (0 μM)	16.6			75	20 ℃
			Doxifluridine (400 μM)	21	26.5	****P<0.0001	81	20 ℃
Fig 3F	BW25113	N2	Doxifluridine (0 μM)	15			84	20 ℃
			Doxifluridine (400 μM)	19.7	31.3	****P<0.0001	96	20 ℃
	Δupp		Doxifluridine (0 μM)	14.7			84	20 ℃
			Doxifluridine (400 μM)	18.3	24.5	****P<0.0001	95	20 ℃
Fig 3F repeat	BW25113	N2	Doxifluridine (0 μM)	18.6			117	20 ℃
			Doxifluridine (400 μM)	22	18.3	****P<0.0001	122	20 ℃
	Δupp		Doxifluridine (0 μM)	19.5			138	20 ℃
			Doxifluridine (400 μM)	21.5	10.3	NS	149	20 ℃
Fig 3G	BW25113	N2	Doxifluridine (0 μM) (the same as Fig 3F)	15			84	20 ℃
			Doxifluridine (400 μM)(the same as Fig 3F)	19.7	31.3	****P<0.0001	96	20 ℃
	Δupp pUpp		Doxifluridine (0 μM)	14.3			114	20 ℃
			Doxifluridine (400 μM)	19.9	39.2	****P<0.0001	99	20 ℃
Fig 3G repeat	BW25113	N2	Doxifluridine (0 μM)	15.2			71	20 ℃
			Doxifluridine (400 μM)	20	31.6	****P<0.0001	101	20 ℃
	Δupp pUpp		Doxifluridine (0 μM)	15.7			73	20 ℃
			Doxifluridine (400 μM)	22	40.1	****P<0.0001	107	20 ℃
Fig 3H	BW25113	N2	Doxifluridine (0 μM)(the same as Fig 3F)	15			84	20 ℃
			Doxifluridine (400 μM)(the same as Fig 3F)	19.7	31.3	****P<0.0001	96	20 ℃
	Δudp		Doxifluridine (0 μM)	16.3			69	20 ℃
			Doxifluridine (400 μM)	18.3	12.3	**P<0.01	80	20 ℃
Fig 3H repeat	BW25113	N2	Doxifluridine (0 μM)	16			118	20 ℃
			Doxifluridine (400 μM)	21.7	35.6	****P<0.0001	112	20 ℃
	Δudp		Doxifluridine (0 μM)	20.6			93	20 ℃
			Doxifluridine (400 μM)	21.5	4.4	NS	98	20 ℃
Fig 3I	BW25113	N2	Doxifluridine (0 μM)( the same as Fig 3F)	15			84	20 ℃
			Doxifluridine (400 μM)(the same as Fig 3F)	19.7	31.3	****P<0.0001	96	20 ℃
	Δudp pUdp		Doxifluridine (0 μM)	14.9			91	20 ℃
			Doxifluridine (400 μM)	19.9	33.6	****P<0.0001	89	20 ℃
Fig 3I repeat	BW25113	N2	Doxifluridine (0 μM)	15.8			121	20 ℃
			Doxifluridine (400 μM)	21.2	34.2	****P<0.0001	105	20 ℃
	Δudp pUdp		Doxifluridine (0 μM)	16.4			88	20 ℃
			Doxifluridine (400 μM)	21.5	31.1	****P<0.0001	120	20 ℃
Fig 3J	BW25113	N2	Doxifluridine (0 μM)	17.3			104	20 ℃
			Doxifluridine (400 μM)	23.3	34.7	****P<0.0001	89	20 ℃
	ΔuppΔudp		Doxifluridine (0 μM)	18.6			114	20 ℃
			Doxifluridine (400 μM)	20	7.5	NS	107	20 ℃
Fig 3J repeat	BW25113	N2	Doxifluridine (0 μM)	16.1			79	20 ℃
			Doxifluridine (400 μM)	21.3	32.3	****P<0.0001	100	20 ℃
	ΔuppΔudp		Doxifluridine (0 μM)	19.2			92	20 ℃
			Doxifluridine (400 μM)	18.6	-3.1	NS	92	20 ℃
Fig 3K	BW25113	N2	Doxifluridine (0 μM)(the same as Fig 3J)	17.3			104	20 ℃
			Doxifluridine (400 μM)(the same as Fig 3J)	23.3	34.7	****P<0.0001	89	20 ℃
	ΔuppΔudp PuppPudp		Doxifluridine (0 μM)	18.4			131	20 ℃
			Doxifluridine (400 μM)	22.9	24.5	****P<0.0001	97	20 ℃
Fig 3K repeat	BW25113	N2	Doxifluridine (0 μM)	15.6			78	20 ℃
			Doxifluridine (400 μM)	21.7	39.1	****P<0.0001	84	20 ℃
	ΔuppΔudp pUpp pUdp		Doxifluridine (0 μM)	16.7			65	20 ℃
			Doxifluridine (400 μM)	22	31.7	****P<0.0001	74	20 ℃
Fig 3L	BW25113	N2	Doxifluridine (0 μM)	15.7			93	20 ℃
			Doxifluridine (400 μM)	21	33.8	****P<0.0001	114	20 ℃
			0.5mM Uridine	17.2			99	20 ℃
			Doxifluridine (400 μM)+0.5mM Uridine	18.2	5.8	NS	116	20 ℃
Fig 3L repeat	BW25113	N2	Doxifluridine (0 μM)	17.5			85	20 ℃
			Doxifluridine (400 μM)	19.7	12.6	* P<0.05	93	20 ℃
			0.5mM Uridine	17.35			85	20 ℃
			Doxifluridine (400 μM)+0.5mM Uridine	17.38	0.2	NS	85	20 ℃
Fig 4D	BW25113	N2	Doxifluridine (0 μM)	13.6			74	20 ℃
			Doxifluridine (400 μM)	17.7	30.1	****P<0.0001	71	20 ℃
	ΔadiY		Doxifluridine (0 μM)	15			56	20 ℃
			Doxifluridine (400 μM)	14.1	-6	NS	75	20 ℃
Fig 4D repeat	BW25113	N2	Doxifluridine (0 μM)	14.7			63	20 ℃
			Doxifluridine (400 μM)	19	29.3	****P<0.0001	70	20 ℃
	ΔadiY		Doxifluridine (0 μM)	17.7			83	20 ℃
			Doxifluridine (400 μM)	20.2	14.1	****P<0.0001	90	20 ℃
Fig 4E	BW25113	N2	Doxifluridine (0 μM) (the same as Fig 4D)	13.6			74	20 ℃
			Doxifluridine (400 μM) (the same as Fig 4D)	17.7	30.1	****P<0.0001	71	20 ℃
	ΔadiY PAdiY		Doxifluridine (0 μM)	14.3			68	20 ℃
			Doxifluridine (400 μM)	20	39.9	****P<0.0001	74	20 ℃
Fig 4E repeat	BW25113	N2	Doxifluridine (0 μM) (the same as Fig 4D repeat)	14.7			63	20 ℃
			Doxifluridine (400 μM) (the same as Fig 4D repeat)	19	29.3	****P<0.0001	70	20 ℃
	ΔadiY PAdiY		Doxifluridine (0 μM)	15			88	20 ℃
			Doxifluridine (400 μM)	18	20	****P<0.0001	85	20 ℃
Fig 4F	BW25113	N2	Doxifluridine (0 μM)	15.6			78	20 ℃
			Doxifluridine (400 μM)	21.5	37.8	****P<0.0001	83	20 ℃
	Δlrp		Doxifluridine (0 μM)	17.3			72	20 ℃
			Doxifluridine (400 μM)	16.2	-6.4	NS	90	20 ℃
Fig 4F repeat	BW25113	N2	Doxifluridine (0 μM)	16.8			84	20 ℃
			Doxifluridine (400 μM)	20.7	23.2	***P=0.0002	66	20 ℃
	Δlrp		Doxifluridine (0 μM)	18.4			75	20 ℃
			Doxifluridine (400 μM)	18.9	2.7	NS	74	20 ℃
Fig 4G	BW25113	N2	Doxifluridine (0 μM)	13.4			81	20 ℃
			Doxifluridine (400 μM)	17.1	27.6	****P<0.0001	99	20 ℃
	Δlrp pLrp		Doxifluridine (0 μM)	14.5			61	20 ℃
			Doxifluridine (400 μM)	18.3	26.2	****P<0.0001	78	20 ℃
Fig 4G repeat	BW25113	N2	Doxifluridine (0 μM)（the same as Fig 4G)	13.4			81	20 ℃
			Doxifluridine (400 μM)（the same as Fig 4G)	17.1	27.6	****P<0.0001	99	20 ℃
	Δlrp pLrp		Doxifluridine (0 μM)	17.6			69	20 ℃
			Doxifluridine (400 μM)	19.8	12.5	**P<0.01	101	20 ℃
Fig 4J	BW25113	N2	Doxifluridine (0 μM)	16.2			81	20 ℃
			Doxifluridine (400 μM)	20	23.5	****P<0.0001	92	20 ℃
	ΔgltBΔgltD		Doxifluridine (0 μM)	15			82	20 ℃
			Doxifluridine (400 μM)	16.3	8.7	*P<0.05	91	20 ℃
Fig 4J repeat	BW25113	N2	Doxifluridine (0 μM)	13.7			58	20 ℃
			Doxifluridine (400 μM)	18.3	33.6	****P<0.0001	72	20 ℃
	ΔgltBΔgltD		Doxifluridine (0 μM)	13.4			74	20 ℃
			Doxifluridine (400 μM)	15.7	17.2	**P<0.01	74	20 ℃
Fig 4K	BW25113	N2	Doxifluridine (0 μM)	17.3			66	20 ℃
			Doxifluridine (400 μM)	21.3	23.1	****P<0.0001	112	20 ℃
			3mg/mL Glutamine	17.1			68	20 ℃
			Doxifluridine (400 μM)+3mg/mL Glutamine	17.9	4.7	NS	64	20 ℃
Fig 4K repeat	BW25113	N2	Doxifluridine (0 μM)	15.8			121	20 ℃
			Doxifluridine (400 μM)	21.3	34.8	****P<0.0001	107	20 ℃
			3mg/mL Glutamine	17.1			68	20 ℃
			Doxifluridine (400 μM)+3mg/mL Glutamine	18.4	7.6	NS	58	20 ℃
Fig 4M	BW25113	N2	Doxifluridine (0 μM)	17.5122			82	20 ℃
			Doxifluridine (400 μM)	21.0656	20.6	***P<0.001	61	20 ℃
	ΔadiAΔspeA		Doxifluridine (0 μM)	15.5667			60	20 ℃
			Doxifluridine (400 μM)	16.987	9	*P<0.05	77	20 ℃
Fig 4M repeat	BW25113	N2	Doxifluridine (0 μM)（the same as Fig 4M)	17.5122			82	20 ℃
			Doxifluridine (400 μM)（the same as Fig 4M)	21.0656	20.6	***P<0.001	61	20 ℃
	ΔadiAΔspeA		Doxifluridine (0 μM)	15.4			60	20 ℃
			Doxifluridine (400 μM)	16.8	9.1	NS	77	20 ℃
Fig 4N	OP50	N2	Linoleic acid (0 μM)（DMSO)	13.9			62	20 ℃
			Linoleic acid (75 μM) (DMSO)	16.7	20.1	***P<0.001	60	20 ℃
Fig 4N repeat	OP50	N2	Linoleic acid (0 μM) (DMSO)	16.9			71	20 ℃
			Linoleic acid (75 μM) (DMSO)	19.3	14.2	***P<0.001	69	20 ℃
S1E Fig	OP50	N2	Lanolin (0 μM)(DMSO)	13			69	20 ℃
			Lanolin (20 μM)(DMSO)	14	7.7	*P<0.05	64	20 ℃
S1E Fig repeat	OP50	N2	Lanolin (0 μM)(DMSO)	14.6			108	20 ℃
			Lanolin (20 μM)(DMSO)	18.4	26	***P<0.001	83	20 ℃
S1F Fig	OP50	N2	Doxifluridine (0 μM)	13.1			84	20 ℃
			Doxifluridine（20 μM）	17.6	34.4	****P<0.0001	102	20 ℃
S1F Fig repeat	OP50	N2	Doxifluridine (0 μM)	13.9			80	20 ℃
			Doxifluridine（20 μM）	16.3	17.3	***P<0.001	92	20 ℃
S1G Fig	OP50	N2	7213-0276 (0 μM)(DMSO)	17.6			37	20 ℃
			7213-0276 (20 μM)(DMSO)	20.5	16.5	**P<0.01	63	20 ℃
S1G Fig repeat	OP50	N2	7213-0276 (0 μM)(DMSO)	16.1			144	20 ℃
			7213-0276 (20 μM)(DMSO)	18.2	13	NS	142	20 ℃
S2A Fig	Live OP50	N2	Doxifluridine (0 μM)	13.7			104	20 ℃
			Doxifluridine (40 μM)	18.7	36.5	****P<0.0001	90	20 ℃
	UV killed OP50		Doxifluridine (0 μM)	13.5			50	20 ℃
			Doxifluridine (40 μM)	15	11.1	*P<0.05	97	20 ℃
S2A Fig repeat	Live OP50	N2	Doxifluridine (0 μM)	13			112	20 ℃
			Doxifluridine (40 μM)	19.5	50	****P<0.0001	103	20 ℃
	UV killed OP50		Doxifluridine (0 μM)	15			61	20 ℃
			Doxifluridine (40 μM)	14.8	-1.3	NS	76	20 ℃
S2B Fig	pre-treated OP50	N2	Doxifluridine (0 μM)	12.5			125	20 ℃
			Doxifluridine (400 μM)	14.2	13.6	***P<0.001	92	20 ℃
S2B Fig repeat	pre-treated OP50	N2	Doxifluridine (0 μM)	15.8			76	20 ℃
			Doxifluridine (400 μM)	17.7	12	**P<0.01	87	20 ℃
S2F Fig	BW25113	N2	Doxifluridine (0 μM)	14.8			63	20 ℃
			Doxifluridine (400 μM)	17.8	20.3	*P<0.05	78	20 ℃
	Δtdk		Doxifluridine (0 μM)	15.9			72	20 ℃
			Doxifluridine (400 μM)	18.4	15.7	*P<0.05	83	20 ℃
S2F Fig repeat	BW25113	N2	Doxifluridine (0 μM)	13.2			85	20 ℃
			Doxifluridine (400 μM)	20	51.5	****P<0.0001	98	20 ℃
	Δtdk		Doxifluridine (0 μM)	13			101	20 ℃
			Doxifluridine (400 μM)	20	53.8	****P<0.0001	86	20 ℃
S2J Fig	OP50	N2	Doxifluridine (0 μM)	13.6429			84	20 ℃
			Doxifluridine (40 μM)	21.3457	56.6	****P<0.0001	81	20 ℃
			0.5mM Uridine(DMSO)	14.0119			84	20 ℃
			Doxifluridine (40 μM)+0.5mM Uridine (DMSO)	13.1977	-5.7	*P<0.05	86	20 ℃
S2J Fig repeat	OP50	N2	0.5mM Uridine(DMSO)	13.8			69	20 ℃
			Doxifluridine (40 μM)+0.5mM Uridine (DMSO)	13	-6	*P<0.05	93	20 ℃
S2K Fig	OP50	N2	Doxifluridine (0 μM) (the same as Fig S2J）	13.6429			84	20 ℃
			Doxifluridine (40 μM)（the same as Fig S2J）	21.3457	56.6	****P<0.0001	81	20 ℃
			0.5mM Thymidine (DMSO)	14.1154			78	20 ℃
			Doxifluridine (40 μM)+0.5mM Thymidine (DMSO)	26.3117	86.5	****P<0.0001	77	20 ℃
S2K Fig repeat	OP50	N2	Doxifluridine (0 μM)	10.5			117	20 ℃
			Doxifluridine (40 μM)	19.5	85.7	****P<0.0001	112	20 ℃
			0.5mM Thymidine(DMSO)	11			97	20 ℃
			Doxifluridine (40 μM)+0.5mM Thymidine (DMSO)	21.3	93.6	****P<0.0001	112	20 ℃
S3C Fig	OP50	N2	Doxifluridine (0 μM)	16.3023			86	20 ℃
			Doxifluridine (40 μM)	23.378	43.6	****P<0.0001	82	20 ℃
			3mg/mL Glutamine	15.9423			52	20 ℃
			Doxifluridine (40 μM)+3mg/mL Glutamine	16.1622	1.9	NS	74	20 ℃
S3C Fig repeat	OP50	N2	Doxifluridine (0 μM)	13.8			105	20 ℃
			Doxifluridine (40 μM)	18.7	35.5	****P<0.0001	90	20 ℃
			3mg/mL Glutamine	13.3			114	20 ℃
			Doxifluridine (40 μM)+3mg/mL Glutamine	14.3	7.5	NS	102	20 ℃
S3E Fig	OP50	N2	DMSO	16.6			83	20 ℃
			Methysticin (91.15 μM) (DMSO)	15.8	-4.8	NS	75	20 ℃
			Dexyinosine (436 μM) (DMSO)	16.6	0	NS	72	20 ℃
			Inosine (913.35 μM) (DMSO)	14.5	-12	**P<0.01	68	20 ℃
S3E Fig repeat	OP50	N2	DMSO	17.4			69	20 ℃
			Methysticin (91.15 μM) (DMSO)	15.8	-9	NS	62	20 ℃
			Dexyinosine (436 μM) (DMSO)	16.4	-5.7	NS	66	20 ℃
			Inosine (913.35 μM) (DMSO)	16.6	-5	NS	69	20 ℃
