# Supplementary material for: Doxifluridine promotes host longevity through bacterial metabolism
Source: PLoS Genet. 2025 Mar 31;21(3):e1011648. doi: 10.1371/journal.pgen.1011648 (PMC11977963; doi:10.1371/journal.pgen.1011648)
Supplement: S4 Table — (XLSX) [file pgen.1011648.s007.xlsx]

## Sheet: OP50 mutated site
S4 Table. Mutation sites of genes with high mutational impact in E. coli were obtained by whole genome sequencing.
We identified 210 highly influential mutated genes and their corresponding mutation sites in OP50.
Note: #VariantType, mutation type; AAchanges, amino acid changes; BaseChanges, Type of base mutation.
GeneName	VariantType	AAchanges	BaseChanges
caiB	frameshift_variant	p.Tyr140fs	c.420delT
yabI	frameshift_variant	p.Ile65fs	c.192_193insGTCG
yabI	frameshift_variant	p.Leu68fs	c.203_206delTGAT
sgrR	frameshift_variant	p.Leu516fs	c.1548delG
sgrR	frameshift_variant	p.Leu516fs	c.1542_1543insC
sgrR	frameshift_variant	p.His470fs	c.1409_1410delAT
sgrR	frameshift_variant	p.Val467fs	c.1397_1398insGC
ampE	frameshift_variant	p.Thr156fs	c.463_464dupGG
speD	frameshift_variant	p.Cys19fs	c.55dupT
yadG	frameshift_variant	p.Thr13fs	c.37delA
panB	frameshift_variant	p.Tyr12fs	c.36_37delCA
panB	frameshift_variant	p.Tyr12fs	c.32_33insAT
panB	frameshift_variant	p.Leu8fs	c.23_24insC
panB	frameshift_variant	p.Ser7fs	c.18delC
yadC	frameshift_variant	p.Asn376fs	c.1126_1127insT
yadC	frameshift_variant	p.Asp364fs	c.1088_1089insG
yadC	frameshift_variant	p.Thr362fs	c.1084delA
yadC	frameshift_variant	p.Ala327fs	c.978delT
yadK	frameshift_variant	p.Ala147fs	c.440delC
yadK	frameshift_variant	p.Asn146fs	c.437_438delAT
yadK	frameshift_variant	p.Ser126fs	c.377_378delGT
yadK	frameshift_variant	p.Ser126fs	c.374_375insTA
yadK	frameshift_variant	p.Ser123fs	c.367delT
yadK	frameshift_variant	p.Ser122fs	c.363_364delTT
yadL	start_lost	p.Met1?	c.2T>A
htrE	frameshift_variant	p.Asn90fs	c.267delG
htrE	stop_gained	p.Tyr5*	c.15T>A
fhuB	frameshift_variant	p.Gln122fs	c.360_361delTG
fhuB	frameshift_variant	p.Gln122fs	c.365_366insCT
yaeI	frameshift_variant	p.Ser18fs	c.53_54delGC
yaeI	frameshift_variant	p.Thr17fs	c.50delC
accA	frameshift_variant	p.Val195fs	c.582_583insA
accA	frameshift_variant	p.Val196fs	c.586delG
tilS	frameshift_variant	p.Arg168fs	c.500_501insATTA
tilS	frameshift_variant	p.Gln169fs	c.504delT
proS	stop_gained	p.Gln293*	c.877C>T
gmhB	stop_gained	p.Gln191*	c.571C>T
aspV	frameshift_variant	p.Arg17fs	c.47dupG
ecpA	frameshift_variant	p.Lys4fs	c.11delA
yahE	frameshift_variant	p.Phe59fs	c.172_175dupCACT
tauC	frameshift_variant	p.Leu96fs	c.286_287delTT
tauC	frameshift_variant&stop_gained	p.Phe97fs	c.289_290insAA
ddlA	stop_lost&splice_region_variant	p.Ter365Glnext*?	c.1093T>C
araJ	frameshift_variant	p.Val388fs	c.1162delG
tsx	stop_gained	p.Trp171*	c.513G>A
tsx	frameshift_variant	p.Thr4fs	c.10dupA
yajR	frameshift_variant	p.Leu227fs	c.680_681delTG
yajR	frameshift_variant	p.Ile226fs	c.677_678insGC
rhsD	frameshift_variant	p.Ala55fs	c.163dupG
purK	frameshift_variant&splice_region_variant	p.Ter356fs	c.1068_*1insG
rusA	frameshift_variant	p.Met117fs	c.348_349insC
rusA	frameshift_variant	p.Met117fs	c.350_351delTG
rusA	frameshift_variant	p.Asn119fs	c.355_356insG
nfrB	stop_gained	p.Gln193*	c.577C>T
cusS	frameshift_variant	p.Ser437fs	c.1309dupT
cusS	frameshift_variant	p.Asp435fs	c.1303delG
nfsB	frameshift_variant	p.Lys21fs	c.63delA
insL-2	frameshift_variant	p.Arg362fs	c.1083dupC
fepE	frameshift_variant	p.Gln78fs	c.234delG
hcxA	frameshift_variant	p.Leu217fs	c.650_653delTGAG
hcxA	frameshift_variant	p.Ser218fs	c.647_648insACTT
ybdM	frameshift_variant	p.Gln57fs	c.169_172delCAAC
ybdM	frameshift_variant	p.Ser56fs	c.164_165insTGAT
tatE	stop_lost&splice_region_variant	p.Ter68Trpext*?	c.204A>G
ybeQ	stop_gained	p.Gln171*	c.511C>T
ybeQ	frameshift_variant	p.Glu74fs	c.218_219insTC
ybeQ	frameshift_variant	p.Lys71fs	c.212_215delAGTA
ybeQ	frameshift_variant	p.Gln70fs	c.208_209insGG
djlC	frameshift_variant	p.Phe39fs	c.111delA
rhsC	frameshift_variant	p.Ala147fs	c.438_439delGG
rhsC	frameshift_variant	p.Lys148fs	c.440_441insCT
ybgO	frameshift_variant	p.Met246fs	c.736_737insCA
ybgO	frameshift_variant	p.Thr245fs	c.729_730delCC
ybgO	frameshift_variant	p.Ala34fs	c.101_102delCA
ybgO	frameshift_variant	p.Ala34fs	c.98_99insTT
ybgP	frameshift_variant	p.Gly17fs	c.49_50insCA
ybgP	frameshift_variant	p.Thr13fs	c.36_43delAACCATCA
ybgQ	frameshift_variant	p.Asp77fs	c.224dupA
mngA	frameshift_variant	p.Thr326fs	c.973_974dupGG
moaD	frameshift_variant	p.Met35fs	c.99_100delGC
moaD	frameshift_variant	p.Met35fs	c.104_105insCT
ybhM	stop_gained	p.Gln230*	c.688C>T
mntR	frameshift_variant	p.Glu54fs	c.160dupG
pdeI	stop_gained	p.Gln51*	c.151C>T
mdfA	frameshift_variant	p.Ala225fs	c.673delG
rlmC	frameshift_variant	p.Phe349fs	c.1044_1045delGT
rlmC	frameshift_variant	p.Arg350fs	c.1047_1048insAC
elfC	frameshift_variant	p.Asn603fs	c.1808delA
elfG	frameshift_variant	p.Asp140fs	c.418dupG
ycbF	frameshift_variant	p.Glu72fs	c.214dupG
sulA	frameshift_variant	p.Leu83fs	c.246delG
gfcE	frameshift_variant	p.Leu204fs	c.609_610insG
yccM	stop_gained	p.Trp25*	c.75G>A
yccE	frameshift_variant	p.Gln283fs	c.845_846insTGTG
yccE	frameshift_variant	p.Gln283fs	c.847_850delCAGA
flgE	frameshift_variant	p.Asn219fs	c.655_656insCAGGT
flgE	frameshift_variant	p.Ile221fs	c.661_664delATTG
flgE	frameshift_variant	p.Lys223fs	c.668delA
flgE	frameshift_variant	p.Thr226fs	c.677_680delCAAC
flgE	frameshift_variant	p.Leu228fs	c.681_682insG
flgE	frameshift_variant	p.Met241fs	c.719_720insT
flgE	frameshift_variant	p.Met241fs	c.721_722insCC
flgE	frameshift_variant	p.Met241fs	c.723_724delGG
flgH	frameshift_variant	p.Ala34fs	c.100dupG
mltG	frameshift_variant	p.Thr301fs	c.901dupA
ymfA	frameshift_variant	p.Phe118fs	c.354delT
tfaE	frameshift_variant	p.Asp17fs	c.50_51insAA
tfaE	frameshift_variant	p.Asp17fs	c.45_46delAG
hlyE	frameshift_variant	p.Ser163fs	c.488_489insA
treA	frameshift_variant	p.Gly508fs	c.1520dupG
dauA	frameshift_variant	p.Gly208fs	c.621delC
yciQ	frameshift_variant	p.Gly568fs	c.1697_1698insCC
yciQ	frameshift_variant	p.Leu567fs	c.1700_1701delTG
ycjU	frameshift_variant	p.Lys62fs	c.182dupG
fnr	stop_gained	p.Gln141*	c.421C>T
stfR	frameshift_variant	p.Gln82fs	c.243delT
stfR	frameshift_variant	p.Pro83fs	c.245_246insG
stfR	frameshift_variant	p.Ala98fs	c.293_296delCCCG
stfR	frameshift_variant	p.Pro100fs	c.298_299insATGC
ydbD	stop_gained	p.Ser37*	c.110C>A
hrpA	frameshift_variant	p.Glu841fs	c.2513_2514insAG
hrpA	frameshift_variant	p.Ala840fs	c.2519_2520delCA
ydcA	frameshift_variant	p.Ile32fs	c.93dupG
ydcR	frameshift_variant	p.Ala263fs	c.786delA
pptA	frameshift_variant&stop_gained	p.Asn76fs	c.225_226insT
yddE	stop_gained	p.Lys189*	c.565A>T
hipA	frameshift_variant	p.Thr364fs	c.1090dupA
ynfR	stop_gained	p.Tyr13*	c.39T>G
rrrQ	frameshift_variant	p.Met67fs	c.199_200delAT
rrrQ	frameshift_variant	p.Asn66fs	c.196_197insTACCGGG
rrrQ	frameshift_variant	p.Asn66fs	c.195_196insGG
rrrQ	frameshift_variant	p.Leu27fs	c.78_79insTT
rrrQ	frameshift_variant	p.Ser22fs	c.63_64delAT
rrrQ	frameshift_variant	p.Gly20fs	c.58_61delGGCG
rrrQ	frameshift_variant	p.Ala19fs	c.54_55insC
ydfR	frameshift_variant	p.Met42fs	c.123_124delCA
ydfR	frameshift_variant	p.Val40fs	c.116_117insCA
ydfA	frameshift_variant	p.Tyr14fs	c.38_39insAT
ydfA	frameshift_variant	p.Tyr14fs	c.41_42delAC
speG	start_lost	p.Met1?	c.3G>A
pdxY	frameshift_variant	p.Ala238fs	c.712dupG
nemA	stop_lost&splice_region_variant	p.Ter366Glnext*?	c.1096T>C
ydiL	frameshift_variant	p.Phe81fs	c.242delT
ydiM	start_lost	p.Met1?	c.2T>C
ydiM	frameshift_variant	p.Phe101fs	c.303delT
ydiV	frameshift_variant	p.Phe75fs	c.225delT
ydjO	stop_gained	p.Gln261*	c.781C>T
yeaE	frameshift_variant	p.Asn159fs	c.473dupG
yeaG	stop_gained	p.Glu18*	c.52G>T
yeaH	frameshift_variant	p.Arg68fs	c.201dupG
yoaF	stop_gained	p.Gln52*	c.154C>T
eda	frameshift_variant	p.Leu26fs	c.75dupA
znuA	frameshift_variant	p.Thr6fs	c.16dupA
torY	frameshift_variant	p.Lys5fs	c.15delA
flu	frameshift_variant	p.Arg122fs	c.363_364insTTTGT
flu	frameshift_variant	p.Val123fs	c.366delA
flu	frameshift_variant	p.Asn124fs	c.370_373delAACC
flu	frameshift_variant	p.Ser128fs	c.382_383insAG
flu	frameshift_variant	p.Ser130fs	c.388_389insA
cbtA	frameshift_variant	p.Val6fs	c.17_20delTATT
cbtA	frameshift_variant	p.Pro8fs	c.22_23insA
cbtA	frameshift_variant	p.Ala12fs	c.33_36delGGCC
cbtA	frameshift_variant	p.Ser13fs	c.38_39delGT
cbtA	frameshift_variant	p.Glu20fs	c.57_58delTG
cbtA	frameshift_variant	p.Ile21fs	c.60_61insCC
cbtA	frameshift_variant	p.Cys83fs	c.246_249delCTGT
cbtA	frameshift_variant	p.Ser86fs	c.255delC
yeeW	start_lost&disruptive_inframe_insertion		c.1_2insCGA
cbtA	stop_lost&splice_region_variant	p.Ter125Argext*?	c.373T>C
hisD	frameshift_variant	p.Ala45fs	c.133_134delGC
hisD	frameshift_variant	p.Gly47fs	c.139_140insTG
asmA	frameshift_variant	p.Gly108fs	c.321dupA
pphC	frameshift_variant	p.Val44fs	c.130delG
pphC	frameshift_variant	p.Phe43fs	c.125_126insG
ibsB	frameshift_variant	p.Leu5fs	c.13delC
ibsB	frameshift_variant	p.Leu5fs	c.11_12insGG
ibsB	frameshift_variant	p.Leu4fs	c.10delC
mdtD	frameshift_variant	p.Ala470fs	c.1408delG
yehF	stop_lost&splice_region_variant	p.Ter275Leuext*?	c.824G>T
yehI	frameshift_variant	p.Gln718fs	c.2153_2154insTC
yehI	frameshift_variant	p.Thr720fs	c.2157_2158delTA
yehI	frameshift_variant	p.Lys731fs	c.2191_2192insCCCAG
yehI	frameshift_variant	p.Gln732fs	c.2195_2199delAGGGT
yehI	frameshift_variant	p.Arg886fs	c.2657_2658delGC
yehI	frameshift_variant	p.Pro887fs	c.2659_2660insTT
yehM	stop_gained	p.Gln663*	c.1987C>T
yehQ	frameshift_variant	p.Asn249fs	c.745_746insG
yehQ	frameshift_variant	p.Arg250fs	c.747_748insG
yehQ	frameshift_variant	p.Leu252fs	c.754_755delTT
yehQ	frameshift_variant	p.Thr257fs	c.768delG
yehQ	frameshift_variant	p.Cys258fs	c.770_771insG
yehQ	stop_lost&splice_region_variant	p.Ter615Gluext*?	c.1843T>G
yeiB	frameshift_variant	p.Leu215fs	c.643_644insAT
yeiB	frameshift_variant	p.Leu215fs	c.639_640delGG
nupX	frameshift_variant&stop_lost&splice_region_variant	p.Ter417fs	c.1250delG
ccmH	frameshift_variant	p.Asn218fs	c.653dupA
mqo	frameshift_variant	p.Arg199fs	c.596_597delGT
mqo	frameshift_variant	p.Thr200fs	c.590_591insAA
yfaL	frameshift_variant	p.Asp1027fs	c.3078_3079insAT
yfaL	frameshift_variant	p.Thr1026fs	c.3076_3077delAC
yfbL	frameshift_variant	p.Ala213fs	c.637delG
yfbL	frameshift_variant	p.Val227fs	c.679delG
yfbL	frameshift_variant	p.Val311fs	c.931_937delGTAGTGG
yfdF	frameshift_variant	p.Leu36fs	c.106_107insA
yfdF	stop_gained	p.Tyr65*	c.195T>G
yfdF	frameshift_variant	p.Lys312fs	c.935_936insTA
yfdF	frameshift_variant	p.Tyr314fs	c.942delT
yfdF	frameshift_variant	p.His316fs	c.946delC
yfeO	frameshift_variant	p.Pro414fs	c.1238dupC
cysU	frameshift_variant	p.Ala40fs	c.118_121delGCCC
cysU	frameshift_variant	p.Ala40fs	c.116_117insTTCT
eutA	frameshift_variant&stop_gained	p.Leu71fs	c.211_212insGATTT
eutA	frameshift_variant	p.Ile72fs	c.209_210insG
eutE	frameshift_variant	p.Lys332fs	c.993_994insG
eutE	frameshift_variant	p.Gly331fs	c.990delA
eutE	stop_gained	p.Gln292*	c.874C>T
eutT	frameshift_variant	p.Thr266fs	c.796delA
hyfA	frameshift_variant	p.Pro127fs	c.379_380insTG
hyfA	frameshift_variant	p.Gln129fs	c.381_382delAA
hyfC	frameshift_variant	p.Pro98fs	c.293delC
hyfD	frameshift_variant	p.Val32fs	c.94delG
hyfD	stop_gained	p.Gln479*	c.1435C>T
ppk	frameshift_variant	p.Asn392fs	c.1166_1167insTG
ppk	frameshift_variant	p.His391fs	c.1173_1174delTA
yphG	frameshift_variant	p.Glu199fs	c.594_595dupGG
kgtP	frameshift_variant	p.Pro114fs	c.339_342delCCCA
kgtP	frameshift_variant	p.Gly115fs	c.335_336insTTTG
dgcN	frameshift_variant	p.Asn52fs	c.155dupA
csiD	frameshift_variant	p.Thr323fs	c.967delA
gabD	frameshift_variant	p.Leu295fs	c.882_883delCC
gabD	frameshift_variant	p.Val297fs	c.888_889insAC
ascB	frameshift_variant	p.Thr143fs	c.426_429delCACC
ascB	frameshift_variant	p.Glu144fs	c.430_431insGTGG
ascB	frameshift_variant	p.Ser246fs	c.736_737delAG
ascB	frameshift_variant	p.Cys247fs	c.738_739insCC
ascB	frameshift_variant	p.Thr273fs	c.809_810insAC
ascB	frameshift_variant	p.Thr273fs	c.817_818delAC
ascB	frameshift_variant	p.Ala276fs	c.825_826delGG
ascB	frameshift_variant	p.Tyr277fs	c.828_829insCC
ascB	frameshift_variant	p.Pro293fs	c.876_877delAC
ascB	frameshift_variant	p.Gly294fs	c.879_880insAG
ascB	frameshift_variant	p.Tyr338fs	c.1011_1012insCA
ascB	frameshift_variant	p.Leu339fs	c.1016_1017delTA
ascB	frameshift_variant	p.Ala383fs	c.1147delG
ascB	frameshift_variant	p.Asn384fs	c.1149_1150delCA
pphB	frameshift_variant	p.Ser146fs	c.434_435insT
pphB	frameshift_variant	p.Ser146fs	c.437delG
ygbK	frameshift_variant	p.Ala385fs	c.1151dupC
ptsP	frameshift_variant	p.Leu58fs	c.171dupG
ygeR	frameshift_variant	p.Pro73fs	c.218delC
xdhA	frameshift_variant	p.Asn321fs	c.959_960dupGG
idi	stop_gained	p.Arg174*	c.520C>T
idi	frameshift_variant	p.Leu181fs	c.542_543delTT
idi	frameshift_variant	p.Lys182fs	c.544_545insC
idi	stop_lost&splice_region_variant	p.Ter183Leuext*?	c.548A>T
yggC	frameshift_variant	p.Thr54fs	c.159dupG
cmtB	stop_gained	p.Gln139*	c.415C>T
yggW	frameshift_variant	p.Ile328fs	c.983_984delTT
yggW	frameshift_variant	p.Tyr330fs	c.986_987insCA
yggW	stop_gained	p.Cys334*	c.1002C>A
pheV	frameshift_variant	p.Gly24fs	c.71delG
yghJ	frameshift_variant	p.Asn1433fs	c.4298dupA
yghJ	frameshift_variant	p.Lys1432fs	c.4293delC
yghJ	frameshift_variant	p.Asp1427fs	c.4280_4281insAC
yghJ	frameshift_variant	p.Asn1426fs	c.4278_4279delTG
yghJ	frameshift_variant	p.Ser1425fs	c.4272_4275delCAGC
yghJ	frameshift_variant	p.Glu1423fs	c.4268_4269insTGTT
yghJ	frameshift_variant	p.Pro1395fs	c.4184delC
yghJ	frameshift_variant	p.Thr1394fs	c.4180_4181delAC
yghJ	frameshift_variant	p.Asn1254fs	c.3761_3762delAC
yghJ	frameshift_variant	p.Asn1254fs	c.3759_3760insGC
yghJ	frameshift_variant	p.Phe1168fs	c.3501_3502insCGAA
yghJ	frameshift_variant	p.Ser1161fs	c.3481_3484delTCTA
yghJ	frameshift_variant	p.Gly1142fs	c.3423_3424insCAAT
yghJ	frameshift_variant	p.Asp1139fs	c.3417_3420delCGCT
yghJ	frameshift_variant	p.Val1104fs	c.3309_3310insA
yghJ	frameshift_variant	p.Asn1103fs	c.3306delG
yghJ	frameshift_variant	p.Gly991fs	c.2969_2970insGA
yghJ	frameshift_variant	p.Ala990fs	c.2967_2968insA
yghJ	frameshift_variant	p.Tyr962fs	c.2883delC
yghJ	frameshift_variant	p.Ser961fs	c.2879_2880insAATT
yqhI	frameshift_variant	p.Cys37fs	c.109_110insAT
yqhA	frameshift_variant	p.Val19fs	c.54delC
ygiQ	frameshift_variant	p.Pro269fs	c.804_805delAC
ygiQ	frameshift_variant	p.Ala268fs	c.801_802insAT
nudF	frameshift_variant	p.Thr137fs	c.407dupG
yqiK	frameshift_variant	p.Asn494fs	c.1480_1481insGT
yqiK	frameshift_variant	p.Thr495fs	c.1484_1485delCG
yhaC	frameshift_variant	p.Tyr367fs	c.1098_1099insAAAA
garP	frameshift_variant	p.Lys11fs	c.29dupA
yhaV	stop_gained	p.Trp10*	c.30G>A
yhaV	stop_gained	p.Gln41*	c.121C>T
yraQ	frameshift_variant	p.Ala19fs	c.54dupC
yraR	frameshift_variant	p.Phe163fs	c.489delT
elbB	frameshift_variant	p.Phe95fs	c.282delG
yhcG	stop_gained	p.Gln43*	c.127C>T
yhdP	frameshift_variant	p.Gln394fs	c.1179dupT
gspD	frameshift_variant	p.Leu143fs	c.426_427dupCC
gspE	frameshift_variant	p.Thr135fs	c.403dupA
rpsG	stop_gained	p.Leu157*	c.470T>A
frlA	frameshift_variant	p.Thr184fs	c.548dupC
yhfS	frameshift_variant	p.Asp155fs	c.462_463insATAAGTTG
yhfX	frameshift_variant	p.Lys170fs	c.508_509insCG
yhfX	frameshift_variant	p.Lys170fs	c.506_507insG
rtcR	frameshift_variant	p.Ala457fs	c.1368_1369insCA
rtcR	frameshift_variant	p.Leu458fs	c.1371_1372delGT
ftsY	frameshift_variant	p.Ala158fs	c.470_471insA
ftsY	frameshift_variant	p.Thr157fs	c.468_469insGC
nikA	frameshift_variant	p.Ser319fs	c.953dupC
nikD	frameshift_variant	p.Asp216fs	c.645_646delTG
nikD	frameshift_variant	p.Gly217fs	c.648_649insAA
yhhI	stop_gained	p.Trp93*	c.279G>A
bcsC	frameshift_variant	p.Glu1049fs	c.3145delG
eptB	frameshift_variant	p.Phe40fs	c.120delT
ysaB	frameshift_variant	p.Leu38fs	c.111_112insGTCA
ysaB	frameshift_variant	p.Leu35fs	c.102_105delTCTG
xylG	frameshift_variant	p.Ala365fs	c.1094delC
sgbH	frameshift_variant	p.Arg219fs	c.651_652delTG
sgbH	frameshift_variant	p.Arg219fs	c.653_654insAA
yibV	frameshift_variant	p.Asn110fs	c.329delA
waaC	frameshift_variant	p.Arg301fs	c.901delA
waaC	frameshift_variant	p.Glu314fs	c.940_943delGAAA
waaP	frameshift_variant	p.Ala108fs	c.321_327delCGCATCA
waaP	frameshift_variant	p.Arg107fs	c.317dupC
waaP	frameshift_variant	p.Asn103fs	c.306_307insTT
waaP	frameshift_variant	p.Leu102fs	c.303_304delGT
waaP	frameshift_variant	p.Phe97fs	c.288_289insA
waaP	stop_gained	p.Lys93*	c.277A>T
waaG	frameshift_variant	p.Gln17fs	c.48_49insTG
waaG	frameshift_variant	p.Leu16fs	c.45_46delGC
waaQ	frameshift_variant	p.Ala342fs	c.1025_1029delCACAA
waaQ	frameshift_variant	p.Ala342fs	c.1023_1024insC
waaQ	frameshift_variant	p.Ala342fs	c.1022_1023insCG
waaQ	frameshift_variant	p.Asp339fs	c.1014delT
waaQ	frameshift_variant	p.Ala338fs	c.1012delG
rph	frameshift_variant	p.Glu224fs	c.670dupG
glvC	stop_lost&splice_region_variant	p.Ter369Glnext*?	c.1105T>C
bglB	frameshift_variant	p.Ile465fs	c.1393delA
ilvD	frameshift_variant	p.Ter617fs	c.1847dupG
aslB	stop_gained	p.Gln179*	c.535C>T
aslB	frameshift_variant	p.Ala211fs	c.631_632insTT
aslB	frameshift_variant	p.Asp213fs	c.637_638delGA
aslA	frameshift_variant	p.Gln241fs	c.720_721delGC
aslA	frameshift_variant	p.Lys240fs	c.717_718insCA
yzcX	stop_gained	p.Leu76*	c.227T>A
yzcX	stop_gained	p.Leu120*	c.359T>A
yzcX	frameshift_variant	p.Val130fs	c.383dupT
yzcX	frameshift_variant	p.Ser142fs	c.422dupC
yzcX	frameshift_variant	p.Ser142fs	c.425delG
yigG	stop_gained	p.Ser21*	c.62C>A
pldA	frameshift_variant	p.Arg147fs	c.438_439insAA
pldA	frameshift_variant	p.Arg147fs	c.440_441delGT
yihW	frameshift_variant	p.Ala85fs	c.252delA
rhaD	frameshift_variant	p.Gln51fs	c.151_152delCA
rhaD	frameshift_variant	p.Gln51fs	c.149_150insTG
rhaB	frameshift_variant	p.Thr344fs	c.1031delC
rhaB	frameshift_variant	p.Glu343fs	c.1028_1029insC
cpxA	stop_lost&splice_region_variant	p.Ter458Tyrext*?	c.1374A>T
btuB	stop_gained	p.Gln58*	c.172C>T
zraP	frameshift_variant	p.Met125fs	c.375_378delGGGC
zraP	frameshift_variant	p.Met125fs	c.372_373delCA
zraS	frameshift_variant	p.Asp45fs	c.134delA
zraS	frameshift_variant	p.Leu49fs	c.144_145delAT
arpA	stop_gained	p.Trp304*	c.912G>A
xylE	stop_gained	p.Trp478*	c.1433G>A
malE	stop_gained&disruptive_inframe_insertion	p.Tyr43delinsTerIleSer	c.128_129insAATCAG
yjbM	start_lost	p.Met1?	c.1A>G
yjbM	start_lost	p.Met1?	c.2T>A
yjbM	frameshift_variant	p.Ile217fs	c.648_649dupAA
yjbM	frameshift_variant	p.Leu218fs	c.653_654delTT
aphA	frameshift_variant	p.Thr87fs	c.259dupA
yjcF	frameshift_variant	p.Phe126fs	c.376_377insA
phnF	frameshift_variant	p.Glu127fs	c.379dupG
dcuS	frameshift_variant	p.Glu292fs	c.874_875insCGCCG
blc	stop_lost&splice_region_variant	p.Ter178Tyrext*?	c.534G>T
yzfA	frameshift_variant	p.Met3fs	c.6_7insTT
yzfA	frameshift_variant&start_lost	p.Met1fs	c.1_2delAT
pmbA	frameshift_variant	p.Ala448fs	c.1342delA
treC	frameshift_variant&splice_region_variant	p.Ter552fs	c.1656_*1insGT
pyrL	frameshift_variant	p.Cys39fs	c.115dupT
yjgL	frameshift_variant	p.Gly53fs	c.158delG
yjgL	frameshift_variant	p.Ala54fs	c.160_161insA
yjgL	frameshift_variant	p.Ser91fs	c.270_271insA
yjgL	frameshift_variant	p.Asp93fs	c.273delT
yjgL	frameshift_variant	p.Tyr103fs	c.306_307insGT
yjgL	frameshift_variant	p.Met104fs	c.309_310delCA
yjgL	frameshift_variant	p.Ile118fs	c.351_352insGA
yjgL	frameshift_variant	p.Ile118fs	c.353_354delTT
yjgL	frameshift_variant	p.Asn188fs	c.563_566delATAA
yjgL	frameshift_variant	p.Gln190fs	c.567_568insTCCG
yjgL	frameshift_variant	p.Leu195fs	c.582dupT
yjgL	frameshift_variant	p.Gln196fs	c.585delA
yjgL	frameshift_variant	p.Arg413fs	c.1235_1236insAAAGATTT
yjgL	frameshift_variant	p.Ser473fs	c.1417_1418insTG
yjgL	frameshift_variant	p.Phe475fs	c.1422_1423delAT
yjgM	frameshift_variant	p.Tyr139fs	c.414_415insG
yjgM	frameshift_variant	p.Ala137fs	c.410delC
yjgR	frameshift_variant	p.Arg498fs	c.1490_1491dupGG
kptA	stop_gained	p.Gln166*	c.496C>T
hsdM	frameshift_variant	p.Gln516fs	c.1546_1547dupCA
hsdM	frameshift_variant	p.Leu515fs	c.1543_1544delTT
hsdM	frameshift_variant	p.Glu80fs	c.239_243delAAGAT
hsdM	frameshift_variant	p.Glu80fs	c.238_239insCC
lgoR	frameshift_variant	p.Phe96fs	c.287delT
leuV	frameshift_variant	p.Leu27fs	c.79dupC
leuQ	frameshift_variant	p.Leu27fs	c.79dupC
yjjG	stop_gained	p.Trp71*	c.213G>A

## Sheet: BL21 mutated site
Mutation sites of genes with high mutational impact in BL21.
We identified 7 Highly influential mutated genes and their corresponding mutation sites in BL21.
GeneName	VariantType	AAchanges	BaseChanges
araD	frameshift_variant	p.Lys6fs	c.14_15insTTTTATCG
stfR	stop_gained	p.Leu63*	c.188T>A
stfR	stop_gained	p.Ser168*	c.503C>A
stfR	frameshift_variant	p.Ser184fs	c.548_549insGG
stfR	frameshift_variant	p.Ser184fs	c.550_551delTC
mlc	frameshift_variant	p.Gly227fs	c.680delG
pheV	stop_gained	p.Ser19*	c.56C>A
yhaC	stop_gained	p.Glu135*	c.403G>T
hsdR	stop_gained	p.Gln428*	c.1282C>T
yjjP	stop_gained	p.Trp117*	c.350G>A

## Sheet: BW25113 mutation site
Mutation sites of genes with high mutational impact in BW25113.
We identified 3 Highly influential mutated genes and their corresponding mutation sites in BW25113.
GeneName	VariantType	AAchanges	BaseChanges
araD	frameshift_variant	p.Lys6fs	c.14_15insTTTTATCG
pheV	stop_gained	p.Ser19*	c.56C>A
hsdR	stop_gained	p.Gln428*	c.1282C>T

## Sheet: X1666  mutation site
Mutation sites of genes with high mutational impact in X1666.
We identified 3 Highly influential mutated genes and their corresponding mutation sites in X1666.
GeneName	VariantType	AAchanges	BaseChanges
araB	frameshift_variant	p.Glu129fs	c.385delG
araB	frameshift_variant	p.Glu127fs	c.378dupA
sgrR	frameshift_variant	p.Leu516fs	c.1548delG
sgrR	frameshift_variant	p.Leu516fs	c.1542_1543insC
sgrR	frameshift_variant	p.His470fs	c.1409_1410delAT
sgrR	frameshift_variant	p.Val467fs	c.1397_1398insGC
rpoS	stop_gained	p.Gln33*	c.97C>T

## Sheet: HT115 mutation site
Mutation sites of genes with high mutational impact in HT115.
We identified 4 Highly influential mutated genes and their corresponding mutation sites in HT115.
GeneName	VariantType	AAchanges	BaseChanges
stfR	stop_gained	p.Leu63*	c.188T>A
stfR	stop_gained	p.Ser168*	c.503C>A
stfR	frameshift_variant	p.Ser184fs	c.548_549insGG
stfR	frameshift_variant	p.Ser184fs	c.550_551delTC
mlc	frameshift_variant	p.Gly227fs	c.680delG
rpoS	frameshift_variant	p.Ile105fs	c.313dupA
yhaC	stop_gained	p.Glu135*	c.403G>T

## Sheet: MG1655 mutation site
Mutation sites of genes with high mutational impact in MG1655.
We identified 3 Highly influential mutated genes and their corresponding mutation sites in MG1655.
GeneName	VariantType	AAchanges	BaseChanges
cspC	frameshift_variant	p.Thr43fs	c.127delA
rpoS	frameshift_variant	p.Val31fs	c.89_90dupTA
glpD	frameshift_variant	p.Trp145fs	c.435_436delGG
