# Supplementary material for: Doxifluridine promotes host longevity through bacterial metabolism
Source: PLoS Genet. 2025 Mar 31;21(3):e1011648. doi: 10.1371/journal.pgen.1011648 (PMC11977963; doi:10.1371/journal.pgen.1011648)
Supplement: S5 Table — (XLSX) [file pgen.1011648.s008.xlsx]

## Sheet: Ecoli_protemics_data
S5 Table. Differential protein levels of OP50 in doxifluridine treated and vehicle-treated.
We presented proteins with P Value <0.05.
Gene names	Score	Protein	P Value	Fold Change(Doxifluridine treated / Vehicle-treated)
rutA	43.995	C6EHJ5	0.00477854	1.86359
recN	13.227	C6EJX7	0.000422273	1.7526
ydhV	5.4005	C6ECT2	0.00687266	1.74234
glnK	175.59	C6EL13	0.00428829	1.7309
narH	78.833	C6EGN8	0.000182388	1.72543
rutB	3.4325	C6EHJ6	0.0107162	1.71748
yjfJ	44.588	C6ECG7	1.69845e-06	1.68928
ycgF	323.31	C6EGV1	2.34479e-08	1.67029
yfiD	55.383	C6EK07	0.00241041	1.65416
ycdI	117.65	C6EHJ9	0.000545004	1.64593
napA	20.543	C6E9Z4	0.000260144	1.60191
ECBD_2769	3.0259	C6EIS9	0.00540138	1.55764
pspB	52.558	C6EFS7	0.00120856	1.54538
yebG	85.981	C6EBY0	4.0423e-05	1.51168
pspC	63.429	C6EFS6	0.000717876	1.50628
ECBD_0476	323.31	C6EGJ1	0.0124606	1.50387
cysA	63.236	C6EL55	0.00146981	1.48922
yhiN	51.263	C6EEJ3	0.0319146	1.48898
yhcQ	13.844	C6EGL9	0.00347625	1.48568
leuD	94.296	C6EAY3	0.0022643	1.46337
pspA	323.31	C6EFS8	0.00250659	1.45453
ychH	9.3973	C6EGR1	0.000209097	1.44744
ynaE	98.767	C5W3I1	1.03929e-05	1.437
umuC	4.2235	C6EGT3	0.00266884	1.43374
ilvN	22.539	C6ED99	0.00294298	1.42166
gltD	218.44	C6EH14	0.00229066	1.4134
cysJ	118.7	C6EJA8	0.000115987	1.41306
recA	323.31	C6EJT2	1.24068e-05	1.39617
dinI	323.31	C6EHF2	7.69772e-05	1.38787
leuA	17.068	C6EAY0	0.00627378	1.38766
cysP	155.66	C6EL52	0.00265197	1.37272
yebE	105.57	C6EBY3	0.000317006	1.36929
artJ	163.21	C6EIC1	0.00237536	1.36851
leuC	218.86	C6EAY2	0.000739005	1.36658
gltB	323.31	C6EH15	0.00943725	1.36546
deoC	270.94	C6EBJ0	0.0051344	1.35235
mngB	73.762	C6EJK6	4.84523e-05	1.34567
ebgC	4.0131	C6EHR9	0.00121649	1.34433
glnL	117.97	C6EF32	0.00479937	1.3415
gnsA	4.9349	C6EHL6	0.000837241	1.34131
ykgG	112.68	C6ELS2	5.04794e-07	1.33907
glnG	211.96	C6EF33	0.00190748	1.33569
mutL	4.2565	C6ECV8	0.00288205	1.33432
amtB	8.0698	C6EL12	0.0480131	1.32867
yohC	2.8481	C6EAH6	0.000286888	1.32853
dmsB	5.5441	C6EI87	0.037564	1.32842
sbmC	75.287	C6EB74	0.0171923	1.32796
sdhD	12.879	C6EJL5	0.00148645	1.32747
sdaC	18.108	C6EJ75	0.0140204	1.3225
mlaB	23.216	C6EH36	0.0485805	1.31606
yobA	24.431	C6EBY8	0.000512891	1.3141
cysH	20.488	C6EJB0	0.00395402	1.31158
cspA	145.38	C6EEC4	0.00404846	1.31137
proX	147.92	C6EJU6	0.0283578	1.3066
cspG	5.8812	C6EHL8	0.000693686	1.3057
yibT	16.021	C6EDJ0	0.000220889	1.30415
cysI	102.26	C5W865	8.94367e-05	1.30158
deoA	323.31	C6EBI9	0.0045132	1.29895
sgaB	5.2096	C6ECF5	0.000665679	1.2951
proW	6.4748	C6EJU7	0.0301837	1.28752
ECD_02648	11.019	C6V846	0.000604006	1.2822
yhiI	86.859	C6EEJ7	1.54947e-05	1.27963
narZ	30.541	C6EEP7	0.00459362	1.27427
sodB	13.322	C6ECU7	0.00430346	1.26873
yejG	48.543	C6EA16	0.00345393	1.26649
yjhP	91.334	C6EBS9	0.000635524	1.26532
narQ	5.9632	C6EKP3	0.00983671	1.26389
cydA	215.5	C6EJK5	0.00684689	1.26144
yqjC	9.3001	C6EHP6	0.00928296	1.25902
leuB	288.02	C6EAY1	0.00658176	1.25708
yaiE	64.197	C6ELJ6	0.000388569	1.25474
celF	3.6015	C6ECM4	0.00923862	1.25373
ynfK	7.5833	C6EDQ5	0.00828958	1.25158
argC	12.103	C6EE51	0.0406111	1.25123
frdC	3.7972	C6ECX1	0.0323607	1.24931
ebgA	18.831	C6EHS0	0.000544844	1.24647
frdD	2.559	C6ECX2	0.00152312	1.2432
yicN	2.7552	C6EDA6	0.0286259	1.24069
yjcE	82.451	C6ED59	0.00144572	1.23823
ECBD_3953	-2	C6ED46	0.0479336	1.2358
mdtK	36.66	C6ECU0	0.0219234	1.23575
tnaB	74.808	C6EG94	0.00532422	1.23251
ytfE	139.57	C6ECD5	0.0473149	1.23044
yahA	4.091	C6ELR5	0.00049011	1.22899
yfcZ	59.805	C6ELB1	0.00766663	1.22898
uspC	15.758	C5W5D7	0.00448188	1.22689
hisC	73.412	C6EB64	0.000812496	1.22395
yigN	4.3776	C6EF64	0.0152726	1.22282
evgA	5.8593	C6EL99	0.00178588	1.22255
yeeN	82.44	C6EB86	8.58533e-06	1.22237
potC	2.9282	C6EGW7	0.0479213	1.22176
grpE	216.99	C6EJX9	8.44191e-05	1.22039
yneI	194.92	C6EDW4	0.00112421	1.21863
thrS	323.31	C6ECN8	3.47021e-06	1.21828
hpaF	7.4571	C6EBL9	0.0122967	1.2158
cysB	62.693	C6EFW2	0.000118542	1.21423
ynaF	82.996	C6EFL5	0.000284764	1.2139
narY	35.558	C6EEP8	0.0021144	1.21295
hybC	73.458	C6EHZ8	0.0161139	1.21224
nanM	34.026	C6EBS5	8.99309e-06	1.21183
deoD	231.67	C6EBI7	0.00181841	1.21037
ybeZ	189.78	C6EK35	0.000270341	1.20921
aspA	197.41	C6ECY6	0.00175692	1.20867
ybl12	45.032	C6EL40	0.0023735	1.2081
ytfG	184.49	C6ECD3	6.3676e-05	1.20719
sdhC	13.305	C5W197	0.00892875	1.20674
yjeF	54.612	C6ECW1	0.00780535	1.20634
pinR	179.56	C6EFL7	6.46016e-05	1.20614
nuoM	2.2516	C6E9S5	0.0350803	1.20518
deoB	323.31	C6EBI8	0.00064817	1.20227
bioD	35.807	C6EJ04	0.0202297	1.20224
pabB	11.059	C6EC19	0.0198714	1.20165
fdoI	8.9446	C6EF07	0.0174492	1.20123
aceB	323.31	C6EE09	0.00728181	1.20109
cysN	30.417	C6EJB6	0.00158122	1.20053
yggP	3.1281	C6EIH8	0.00754961	1.19992
cadA	19.696	C6ECZ3	0.0230328	1.19707
ybfN	7.4435	C6EJQ2	0.0111988	1.19675
dcrB	248.46	C6EFA2	0.000405329	1.196
phoH	35.488	C6EHI7	8.13461e-05	1.19565
ybcM	8.8738	C6EKE7	0.00192906	1.19554
frdB	115.56	C6ECX0	0.025794	1.19453
mlaE	3.6734	C6EH33	0.0384419	1.19424
glnA	323.31	C6EF31	0.0279145	1.19348
ygiX	73.066	C6EHW8	0.00561893	1.19341
ybl141	52.155	C5W9G2	0.00228278	1.18952
evgS	16.527	C6EL98	0.00120804	1.18804
ascB	36.523	C6EJR5	0.000460812	1.18693
nuoE	66.633	C6E9R7	0.0191081	1.18592
glcF	2.362	C6EID3	0.0376083	1.18585
yeeA	10.078	C6EB75	0.00331631	1.18522
infA	76.448	C6EI98	0.00073112	1.18401
yggL	49.894	C6EIF1	0.0226509	1.18281
yhdZ	105.37	C6EGI8	0.0329406	1.18183
yegN	45.131	C6EAN0	0.00379201	1.17921
xerD	62.902	C6EIL4	0.0446255	1.17769
ECBD_1837	215.05	C6EC26	0.0184075	1.17762
yqjI	13.161	C6EHS5	0.00812127	1.17598
acnB	323.31	C6EAT9	0.00144575	1.17532
yjgI	45.719	C6ECA1	0.000795843	1.17305
moeB	15.729	C6EIV6	0.00109406	1.17295
ruvA	17.651	C6EBW6	0.00106584	1.17008
ygeX	7.2419	C6EIN7	0.013569	1.16981
ddpA	323.31	C6EEN0	0.0196307	1.1694
yccX	139.96	C6EI13	0.00189087	1.16928
qmcA	91.908	C6EKX5	0.0030915	1.16784
yggB	52.008	C6EII5	0.0436675	1.16722
recX	20.705	C6EJT3	0.0114806	1.16617
selA	104.81	C6EE84	0.0253154	1.16568
gldA	177.64	C6EE63	0.0203141	1.16562
ECBD_1994	28.643	C6ECV4	0.000134137	1.16491
hisH	124.33	C6EB62	0.00170471	1.16472
rplQ	144.73	C6EGH2	0.001991	1.16341
ydjG	6.6646	C6ECI6	0.00807246	1.16165
ilvB	82.491	C6ED98	0.0236412	1.16126
ybl130	5.2178	C5W8R2	0.0184851	1.16122
trxA	321.77	C6EG32	0.0393896	1.16006
ypfN	6.8273	C6EKN9	0.00775682	1.15997
crr	277.74	C6EL60	0.0188645	1.15905
tauA	96.125	C6ELL9	0.0285348	1.15891
uvrA	323.31	C6ED66	0.000180046	1.15873
cobS	42.638	C6EB80	0.0397538	1.15784
ispF	43.415	C6EJC1	0.00565434	1.15599
smpA	186.77	C6EJX6	0.00597629	1.15597
gapC	30.041	C6EEU7	0.0310402	1.15586
hisD	59.071	C6VFI4	0.00159307	1.15486
yeeX	75.208	C5W6A7	0.0104362	1.15437
lolA	323.31	C6EI91	0.000954799	1.15373
hisB	122.1	C6EB63	0.0015639	1.15367
sdhB	250.67	C6EJL3	8.92499e-05	1.15237
wecE	59.865	C6EG21	0.00437322	1.15235
gltS	3.0564	C6EDD6	0.0346418	1.15214
deaD	323.31	C6EH63	9.76228e-05	1.15107
dhaM	246.22	C6EGR9	0.00131924	1.15101
trmJ	101.81	C6EKH5	4.81689e-06	1.14996
nemA	196.55	C6ECV3	0.00254557	1.14988
nlpE	71.879	C6EA92	0.0026165	1.1486
srlR	37.658	C6EJS4	0.0215096	1.14855
sucD	323.31	C6EJK9	0.000393288	1.14814
ydjN	42.894	C6ECM9	0.00461288	1.14764
ybjE	-2	C6EIA7	0.0374111	1.14708
emrA	131.89	C6EJU1	0.00129509	1.14654
aceF	323.31	C6EAU2	0.00383406	1.1462
yqhD	209.63	C6EHY3	0.00583913	1.14615
dinD	17.398	C5WAM3	0.0039616	1.14584
yggT	3.4206	C6EIF9	0.0391011	1.14332
yegM	103.08	C6EAN1	0.0104376	1.14272
ybl178	44.873	C6EG00	0.000618084	1.14205
ybdL	39.921	C6EK94	0.00123505	1.14141
hisG	70.38	C6EB66	0.0131011	1.14135
ykgA	11.366	C6ELT0	0.00537489	1.14077
ycbW	1.5883	C6EI36	0.0429412	1.1406
ubiG	185.13	C6E9W9	0.00185863	1.1392
csiD	25.492	C6EJW6	0.0278631	1.13915
yedW	14.607	C5W5F6	0.000561999	1.13909
cof	21.882	C6EL17	0.0119216	1.13901
gloA	35.307	C6ECV2	0.00208006	1.13862
ybjL	13	C6EIQ8	0.0153132	1.13788
pyrF	278.84	C5W399	0.000170727	1.13765
rnfC	21.921	C6EDL7	0.0231366	1.13729
hslO	80.7	C6EFH4	0.00833163	1.13712
era	10.838	C6EK21	0.00568979	1.13705
dsbD	44.019	C6ECY9	0.0225085	1.13626
ylbA	62.749	C6EKV1	0.000536005	1.13603
cld	96.2	C5W6C6	0.0201669	1.13596
yqiC	13.603	C6EHV1	0.00853115	1.13575
aceE	323.31	C6EAU3	9.01487e-09	1.13567
fxsA	205.17	C6ECY5	0.0355482	1.13563
yccF	24.817	C6EI20	0.0194114	1.13303
ypeA	32.491	C6EKS0	0.0460849	1.13221
allA	113.45	C6EKW0	0.00833958	1.13214
yijO	2.463	C6EE55	0.0328304	1.13207
ybl34	5.2739	C6EIS7	0.04738	1.13195
ansB	165.88	C5W8N7	0.0306398	1.13151
yoaF	35.332	C6EC38	0.016882	1.13088
greA	176.5	C6EH46	0.00020633	1.13042
ribB	75.719	C6EHV2	0.024579	1.13008
dnaK	323.31	C6EB40	0.00861531	1.12989
kch	42.419	C6EFY6	0.039375	1.12972
phoQ	13.374	C6EGW2	0.0181486	1.12955
clpB	323.31	C6EJZ8	8.71162e-05	1.12928
yfaY	114.32	C6E9V1	0.00443691	1.12833
yqcA	13.431	C6EJ82	0.0283323	1.12829
ynjE	33.858	C6ECK0	0.00626051	1.12763
cpdB	323.31	C6ECD1	0.00620572	1.12741
abgB	16.676	C6EFP6	0.0334622	1.12721
yaaA	63.525	C6EBG3	0.0333199	1.12701
cspE	3.2733	C6EK69	0.0296385	1.12678
ampD	38.931	C6EAU7	0.00167515	1.12663
hisA	71.96	C6EB61	0.00389554	1.12492
ycdY	267.43	C6EHH7	0.0302534	1.12429
yejA	12.887	C6EA20	0.0456697	1.1232
ybbL	10.55	C6EKX4	0.000735375	1.12319
asnB	262.36	C6EJR1	0.0161452	1.12243
ruvB	7.8681	C6EBW7	0.0309224	1.12231
ybl189	55.425	C6EF74	0.0416525	1.1223
cysK	323.31	C6EL63	0.00849139	1.12208
fdhE	157.48	C6EF08	0.000851256	1.12078
tsf	216.06	C6EAB5	0.00260304	1.1203
ogt	16.816	C6EFP8	0.0359485	1.12024
ung	16.426	C6EK06	0.00578016	1.12019
dsbC	108	C6EIL5	0.0147955	1.11881
dnaE	113.42	C6EAA1	0.0141476	1.11857
nuoK	21.512	C5W716	0.033978	1.11854
cobU	213.95	C6EB79	0.0390216	1.11853
cobC	42.642	C6EK55	0.0434954	1.11853
yceB	33.37	C6EHF0	0.0341739	1.11746
rbsK	142.05	C6EG50	0.00392964	1.11571
srmB	323.31	C6EK10	0.000119284	1.11569
ptrB	51.319	C6EBY4	0.00113466	1.11569
ybdQ	8.0541	C6EK87	0.0437308	1.11551
ubiH	108.86	C6EIK1	5.57606e-05	1.11541
polB	16.237	C6EAZ5	0.00672411	1.11538
ygiN	16.185	C6EHW4	0.00059644	1.11525
pck	323.31	C6EFH1	3.78078e-05	1.11467
yijP	156.39	C6EE54	0.0200951	1.11461
yajD	116.1	C6ELH4	7.18389e-06	1.1146
putA	299.55	C6EHJ3	0.00217442	1.11455
zur	130.96	C6EDX4	0.00302233	1.1143
sspA	313.53	C6EH03	0.00139061	1.11427
ygbM	22.964	C6EJC8	0.045415	1.11423
ybl152	12.337	C6EDG8	0.0408059	1.11368
cvrA	11.069	C6EGS6	0.0401877	1.11253
yfeY	67.006	C6EKS2	0.0240538	1.11219
aroK	55.362	C5W9X0	0.00235211	1.11201
ybjK	7.4442	C6EIT7	0.00601244	1.11162
gltA	323.31	C6EJL8	0.0125787	1.11126
mnmG	143.5	C6EG62	0.0210413	1.11017
yigL	130.66	C6EF85	0.000551092	1.10996
fkpA	323.31	C6EGB7	0.0242069	1.1098
rsmG	323.31	C6EG63	0.0407035	1.10943
rbfA	123	C6EH58	0.00172716	1.10938
yhjA	16.529	C6EEG5	0.017151	1.10915
chbB	3.0965	C6ECM0	0.0468113	1.1091
zntA	18.65	C5WA44	0.0186278	1.109
mpl	76.355	C6ECB6	0.0175586	1.10848
potA	87.628	C6EGW5	0.000955567	1.10837
yedV	29.301	C5W5F5	0.0474204	1.10812
trpB	186.03	C6EFX5	0.00290086	1.10725
ribA	185.68	C6EFV7	0.00625127	1.10686
ybjI	32.8	C6EIT9	0.00103129	1.10683
yjgA	24.309	C6ECB5	0.00243365	1.10662
yiaU	65.972	C6EE91	0.00799411	1.10636
ycfM	323.31	C6EGY7	0.00160329	1.10589
yniC	61.877	C6ECN1	0.00508164	1.10556
wecG	48.554	C6EG17	0.00224073	1.1052
ybiB	219.2	C6EIY2	0.00302881	1.10455
nuoC	323.31	C5W723	0.00854335	1.10442
secB	132.57	C6EDI0	0.00574688	1.10441
perM	21.175	C6EKL8	0.0147532	1.10433
betA	120.07	C6ELS0	0.0059912	1.10425
ybcJ	27.206	C6EKT8	0.0292662	1.10408
dcd	60.389	C6EAP2	0.00745089	1.10394
yieN	19.787	C6EG57	0.000388708	1.10355
tdk	161.14	C6EGM9	0.0492173	1.10342
nfsA	23.059	C6EIQ4	0.0213075	1.10332
rhaD	3.8894	C6EEZ6	0.0212446	1.10316
folD	181.45	C6EKT7	0.0118074	1.10276
ymbA	184.66	C5W2Z6	0.0356747	1.10274
sdhA	323.31	C6EJL4	0.00294139	1.10223
yegW	89.901	C6EAK9	0.0179627	1.10162
mazG	19.343	C6EJ91	0.0373739	1.10107
pyrI	22.224	C6ECA4	0.0036681	1.101
crl	83.616	C6EA47	0.028939	1.10085
yieF	67.391	C6EG90	0.0255276	1.10071
malY	37.623	C6EDM5	0.00709141	1.10022
nusB	75.569	C6ELG8	0.00613383	1.0998
nuoI	28.588	C6E9S1	0.000956555	1.09897
sucC	323.31	C6EJL0	0.000547918	1.09889
ynfB	14.686	C6EDR5	0.0233913	1.09853
phoP	227.7	C6EGW1	0.0030789	1.09782
yraP	267.16	C6EH75	9.87787e-05	1.09774
ycbC	9.2492	C6EI62	0.0308768	1.0977
yacL	6.0279	C6EAT8	0.0255244	1.0969
alr	227.38	C6ED72	0.0106252	1.09652
trxC	29.042	C6EK04	0.0204122	1.09649
yjbN	165.83	C6EDX1	0.0018568	1.09609
ibpA	25.002	C6ED83	0.0295223	1.09597
mlaD	41.391	C6EH34	0.0437631	1.09544
exuR	40.594	C6EHQ0	0.0324469	1.09487
ECBD_3163	282.48	C6EKX1	0.00617481	1.09468
selD	151.6	C6ECJ3	0.0121702	1.09457
aceK	89.572	C6EE07	0.0391393	1.09308
yeeZ	75.796	C6EB67	0.0095214	1.09285
yhfV	1.9208	C6EFJ7	0.0102448	1.09269
anmK	10.054	C6EDK5	0.00521254	1.09205
speA	241.26	C6EIH1	0.00088127	1.09166
selB	204.79	C6EE85	0.00888842	1.09132
yihM	34.326	C6EF28	0.0387848	1.09095
thyA	114.94	C6EJ42	2.27769e-05	1.08986
mntH	4.6798	C6EL77	0.0145873	1.0898
nlpB	323.31	C6EKN4	0.00837981	1.08944
yaiI	48.357	C6ELK0	0.00165596	1.08893
atpC	12.555	C6EG72	0.00999272	1.08887
rnr	323.31	C6ECH0	0.0037331	1.08842
amn	168.39	C6EB87	0.000781822	1.08805
yfgL	323.31	C6EKJ7	0.00774644	1.08801
aroF	183.47	C6EJZ1	0.000168279	1.08776
rsmI	291.2	C6EH79	0.0199137	1.08732
nuoF	323.31	C6E9R8	0.000166354	1.08703
hflX	105.09	C6ECH6	0.00699867	1.08699
yidC	323.31	C6EG98	0.0423371	1.08694
tauD	22.944	C6ELL6	0.0454255	1.08689
rpiB	39.787	C6ED33	0.0180087	1.08675
ackA	175.53	C6ELF7	0.0217558	1.08662
rhlE	139.4	C6EIY5	0.000318755	1.08658
yffB	23.206	C6EKP1	0.0372294	1.08651
psd	84.685	C6ECW5	0.0278404	1.0865
pyrG	323.31	C6EJ92	0.00194141	1.08645
yjhC	37.074	C6EC78	0.00119703	1.08635
betB	61.709	C6ELR9	0.0128841	1.08622
yaeJ	18.911	C6EA93	0.0192328	1.08616
potD	305.71	C6EGW8	0.00640349	1.08556
ycfD	65.959	C6EGW3	0.0130151	1.08526
rpe	174.7	C6EFJ0	0.010682	1.08525
hha	4.6301	C6EL04	0.0337751	1.08514
ydjF	12.811	C6ECI7	0.00244615	1.08504
pncB	137.26	C6EI51	0.00955088	1.08489
fur	321.62	C6EJQ1	0.0363856	1.08475
miaB	57.021	C6EK34	0.0112331	1.08474
glk	179.21	C6EL80	0.00249387	1.08467
yieP	9.8886	C6EG47	0.0373012	1.08417
ubiD	183.78	C6EF55	0.00868535	1.08409
btuE	103.15	C6ECP7	0.0163068	1.0839
ftsZ	323.31	C6EAW0	0.0288943	1.08386
rho	323.31	C6EG30	0.00714309	1.08384
uxaA	26.259	C6EHQ3	0.00047495	1.08364
yihX	11.227	C6EF16	0.0202292	1.08348
visC	54.177	C6EIK2	0.000497254	1.08342
pgpB	10.594	C6EFV6	0.0182421	1.08318
ftsK	51.572	C6EI92	0.0424077	1.08282
mrr	9.0768	C6EBM9	0.00794649	1.0815
kdsA	296.43	C6EGQ1	0.00370247	1.0814
gsp	84.011	C6EI04	0.0412788	1.08132
infC	323.31	C5W4P5	0.0101976	1.08128
tehB	42.388	C6EET3	0.0192702	1.08121
dapB	130.41	C6EB22	0.018218	1.08074
seqA	145.53	C6EJP7	0.00541515	1.08043
ytfN	104.48	C6ECC4	0.00585188	1.0804
gnd	323.31	C6EB56	0.0252796	1.07964
ycjG	61.778	C6EFQ7	0.0226334	1.0796
ppk	323.31	C6EKL0	0.0327041	1.07939
ubiE	37.845	C6EF63	0.0333225	1.07917
crp	277.59	C6EGA6	0.00776926	1.07874
rhlB	249.56	C6EG33	0.00169384	1.07871
hepA	86.531	C6EAZ6	0.00785031	1.07868
yaeH	268.13	C6EAC1	0.00731297	1.07827
yeaY	173.26	C6EC25	0.0371757	1.07774
recF	68.123	C6ECH9	0.0346968	1.07755
dmsD	50.493	C6EDQ7	0.0170361	1.07722
ppx	323.31	C6EKK9	0.0177587	1.07711
yhbZ	165.06	C6EH44	0.0161216	1.07702
yqgE	42.539	C5W8M8	0.030743	1.07612
yibL	64.666	C6EDI9	0.0490585	1.07586
rimP	93.717	C5W9B9	0.0119013	1.07554
ybdH	13.587	C6EK95	0.016104	1.07467
folX	55.402	C6ELF0	0.0211603	1.07368
ycjX	21.964	C6EFR1	0.0364571	1.07355
mnmE	111.13	C6EG97	0.00289688	1.07322
frr	284.79	C6EAB3	0.0252252	1.07279
oxyR	292.38	C6EE48	0.0166811	1.07277
dld	301.02	C6EAH8	0.00130779	1.07251
rcsF	323.31	C6EA88	0.0073847	1.07239
allC	8.3938	C6EKV0	0.00843041	1.07207
sucA	323.31	C6EJL2	0.000276749	1.07106
ycfP	105.96	C6EGY4	0.045313	1.07102
gor	323.31	C6EEI5	0.0116849	1.07097
nlpI	82.571	C6EH62	0.0475834	1.07051
zwf	323.31	C6EBX6	0.0246374	1.07029
manA	114.44	C6EDN5	0.0216091	1.07014
infB	323.31	C6EH57	0.0378757	1.06951
narL	45.757	C6EGP3	0.00171966	1.06896
nuoB	155.56	C6E9R5	0.0284593	1.06871
yfeX	255.19	C6EKS3	0.0121119	1.06775
ppiC	27.452	C6EG36	0.0068038	1.06734
pdhR	21.954	C6EAU4	0.0275092	1.06694
rfaP	17.735	C5WAK8	0.0311526	1.06642
ppsA	323.31	C6ECQ5	0.00620284	1.06631
dnaN	277.74	C6ECH8	0.00622747	1.06622
truB	318.91	C6EH59	0.0294817	1.06607
talB	323.31	C6EBG1	0.0186401	1.06577
hemF	36.657	C6EKR8	0.0102209	1.06546
icd	323.31	C6EGV5	0.0144894	1.06532
pheT	323.31	C6ECP4	0.00336028	1.06493
pabA	4.9732	C6EGA3	0.0492489	1.06486
yfhG	135.42	C6EKF2	0.00801054	1.06464
yqgF	15.8	C6EIG2	0.0476508	1.06454
thiL	17.503	C6ELG7	0.0314063	1.06415
iclR	323.31	C6EE06	0.0485776	1.0641
guaA	323.31	C6EKK2	0.000772103	1.064
rtn	14.281	C6EA21	0.0271741	1.06391
rffE	228.04	C6EG26	0.0285986	1.06358
glnD	323.31	C6EAB8	0.0280416	1.0635
rpsO	185.4	C6EH60	0.0307067	1.06335
dnaJ	155.42	C6EB39	0.0125483	1.06324
rplD	169.82	C6EGE7	0.0126946	1.06181
serS	323.31	C6EI89	0.00333768	1.06126
lplA	177.38	C6EBI5	0.0390488	1.06067
prfC	189.21	C6EBJ7	0.00660372	1.06035
ycbZ	131.69	C6EI27	0.0153788	1.0601
yehS	34.784	C6EAI8	0.00493249	1.06001
fre	70.171	C6EF54	0.00593553	1.05948
acrA	323.31	C6EL01	0.00513852	1.05871
lrp	284.79	C6EI93	0.0435995	1.05838
truD	212.1	C6EJC2	0.00362568	1.05602
gyrA	323.31	C6E9X0	0.0165884	1.05589
uup	150.74	C6EI33	0.00582262	1.05438
ftsY	228.3	C6EFB0	0.0378426	1.05403
yafC	41.791	C6EA82	0.0423756	1.05391
rlmB	86.469	C6ECG9	0.0440892	1.05376
yhfA	19.834	C6EGA7	0.00275674	1.05334
pepP	246.64	C6EIK0	0.00603619	1.0532
prmB	58.391	C6ELC3	0.0318204	1.05296
nagZ	157.03	C6EGY5	0.00376753	1.05226
hsdM	323.31	C6EBN1	0.0292387	1.05205
pnp	323.31	C5W9B3	0.0400479	1.05155
tyrA	57.457	C6EJZ2	0.0436954	1.0514
acrR	30.23	C6EL00	0.0450392	1.05122
yaeT	323.31	C6EAA8	0.0217801	1.05096
uvrD	163.24	C6EG01	0.0224214	1.05043
rdoA	47.823	C6EF44	0.0243305	1.05039
prfB	220.53	C6EIL7	0.00188506	1.04998
dhaL	35.48	C6EGR8	0.0310739	1.04978
ispD	33.494	C6EJC0	0.0207636	1.04799
lpd	323.31	C6EAU1	0.0266886	1.04792
htpG	323.31	C6EKZ1	0.0261407	1.04784
csdL	80.361	C6EJ54	0.0390043	1.04774
yhiR	128.47	C6EEI6	0.00906009	1.04771
proQ	108.39	C6EBZ8	0.00554702	1.04664
nlpD	142.44	C6EJC5	0.00477433	1.04651
pdxH	161.72	C6EDK7	0.0486921	1.04446
ftsA	130.8	C6EAW1	0.0357255	1.04439
gpmM	196.29	C6EDH7	0.0254444	1.04429
aroH	44.913	C6ECQ2	0.00504575	1.04324
dnaG	209.42	C6EHS9	0.0119211	1.04244
yhbP	31.643	C6EH71	0.0396594	1.03732
nuoG	323.31	C5W720	0.0384175	1.03212
sthA	323.31	C6EE47	0.0142689	1.03196
lysS	323.31	C6EIL8	0.00453166	1.0312
yfiQ	101.39	C6EK02	0.0184908	0.975392
rpoB	323.31	C6EE32	0.0114133	0.966007
nfi	31.593	C6EE20	0.0191877	0.964323
rpoC	323.31	C6EE31	0.0067265	0.963886
tktA	323.31	C6EIH4	0.0156735	0.961977
purN	61.22	C6EKL1	0.0263732	0.961626
ydbK	323.31	C6EEW7	0.0134785	0.958737
ubiF	243.31	C6EK33	0.0172652	0.958273
yfeU	153.05	C6EL49	0.0418731	0.956045
rdgC	141.77	C5W2Q7	0.0425489	0.95555
nagA	108.26	C6EJQ8	0.0343587	0.95548
glmS	227.64	C6EG74	0.0203458	0.955417
pfkA	173.98	C6EEY2	0.00461755	0.951654
arcA	133.35	C6EBH0	0.0125709	0.95108
truA	83.301	C6ELD5	0.0176011	0.950685
sms	82.098	C6EBI2	0.0122499	0.950296
cca	93.757	C6EHT9	0.036815	0.94992
aceA	323.31	C6EE08	0.0413376	0.949593
parE	81.665	C6EHW3	0.0184791	0.947319
yegQ	243.5	C6EAM4	0.00474486	0.946377
ybl87	1.3939	C6EB55	0.0199968	0.94623
moaE	56.048	C6EIZ7	0.00925001	0.945528
lpxB	182.52	C6EAA3	0.0383258	0.945356
glpD	269.1	C5WA02	0.0420976	0.944676
tas	203.55	C6EJ34	0.019514	0.943435
ydiU	320.54	C6ECQ0	0.0179988	0.942508
yqcD	31.79	C6EJ78	0.0449255	0.942194
nadR	182.38	C6EBI1	0.00935679	0.940869
ydcL	189.44	C6EET2	0.0209782	0.93877
ksgA	113	C6EB02	0.0102296	0.938545
qor	155.3	C6EDW9	0.00128124	0.938076
frlC	172.17	C6EFK4	0.0455409	0.936019
tkrA	123.19	C6EEC8	0.0371658	0.933839
sppA	141.7	C6ECJ1	0.016045	0.933647
trpH	23.803	C6EFX1	0.00545983	0.933552
talA	323.31	C6EKP8	0.0192534	0.93288
dgoD	77.54	C6ED78	0.0283061	0.932514
moaB	120.49	C6EJ00	0.0018482	0.931318
ygfZ	272.6	C6EIL0	0.0187793	0.930554
folA	30.897	C5W209	0.0134742	0.930005
aspC	323.31	C6EI54	0.00421163	0.929401
sapA	58.276	C6EFT8	0.00638772	0.929004
ybl114	2.1773	C6EJX1	0.0332453	0.928693
fabB	115.65	C6ELD0	0.011887	0.928638
gpmA	215.34	C6EJI9	0.0268302	0.928405
lolB	94.321	C6EGQ7	0.00139084	0.927942
ilvD	188.44	C6EG40	0.0105864	0.926209
rpoD	153.48	C6EHS8	0.0023048	0.926154
ybeX	143.37	C6EK37	0.048697	0.925398
fucI	36.84	C6EJ64	0.0294895	0.924843
ygaF	9.9185	C6EJW5	0.0292696	0.924308
acnA	323.31	C6EFV8	0.0106104	0.923128
lpxK	64.598	C6EI67	0.016297	0.923008
purH	323.31	C6EE12	0.0215389	0.922752
ycgE	323.31	C6EGV2	0.000574833	0.922562
hpaI	11.61	C6EBM1	0.0229655	0.921559
ndk	109.07	C6EKJ1	0.0306971	0.921422
fpr	248.4	C6EEX4	0.0334651	0.92137
yeaD	323.31	C6EC49	0.0394077	0.921242
ydgJ	119.67	C6EDM3	0.00271448	0.920928
nadD	10.005	C6EK54	0.00841183	0.920841
ydaM	8.4843	C6EFP2	0.0387963	0.919972
yddH	88.625	C6EEQ2	0.0299443	0.919751
nhoA	43.219	C6EEQ1	0.0173862	0.919099
ECBD_2038	18.19	C6EDP0	0.0235653	0.918958
rlmC	4.7799	C6EIC2	0.00416671	0.918885
yphF	34.786	C6EKF9	0.0388907	0.918193
yhiV	43.042	C6EEH0	0.0274868	0.917245
malQ	26.659	C5W9Z3	0.0477152	0.916803
yfcF	34.332	C6ELF2	0.0126538	0.91634
blc	42.738	C6ECX4	0.00316457	0.915782
ybl227	173.57	C6EBL7	0.0214605	0.914811
yjjV	43.881	C6EBJ3	0.0194404	0.913622
prlC	282.23	C6EEI7	0.000504414	0.913316
yqjG	323.31	C6EHP1	0.0279092	0.913049
fadI	77.699	C6ELB2	0.0363828	0.912278
dppA	323.31	C6EED6	0.0130776	0.912038
garL	93.948	C6EHA0	0.0023338	0.911778
purE	100.65	C6EKU3	0.0250832	0.911122
oppA	323.31	C5W3D5	0.00215107	0.911121
kduI	323.31	C6EIQ0	0.0380066	0.907837
yhdH	181.72	C6EGK7	0.0016762	0.90755
ydgA	323.31	C6EDN4	0.0025433	0.907292
trmI	71.748	C6EIF0	0.0116881	0.906898
ybhP	8.7688	C6EIZ2	0.010666	0.905949
ybaW	30.477	C6EL20	0.0405938	0.905742
yfcX	323.31	C6ELB3	0.0106825	0.904988
yadF	280.12	C6EAT1	0.00128573	0.904867
yabB	42.223	C6EAX4	0.00690762	0.903966
bcsZ	88.905	C6EEF2	0.00116315	0.902897
fumC	323.31	C6EDN7	0.00823336	0.902238
ydjA	165.51	C6ECJ2	0.0360591	0.901936
fadH	130.19	C6EHR5	0.000826903	0.901459
mdoD	116.45	C6EET8	0.00257899	0.900301
xylF	50.544	C6EEB2	0.00434308	0.900019
gabP	5.9297	C6EJW2	0.0324495	0.897752
ECBD_0328	195.8	C6EFF7	2.34421e-05	0.897729
aroM	4.0616	C6ELJ7	0.0277265	0.897466
hpaH	89.004	C6EBM0	0.0469116	0.897139
cycA	262.52	C6ECD6	0.0376308	0.896521
yihT	323.31	C6EF20	0.00105113	0.895664
pflB	323.31	C6EI79	0.00266724	0.895427
trmA	40.486	C5WBK5	0.00974464	0.895422
yrdA	69.477	C6EGI7	0.0302341	0.894724
dctA	9.653	C6EEF5	0.0167277	0.894201
cfa	32.639	C6ECU2	0.00660799	0.893424
yajO	103.25	C6ELG5	0.00924583	0.892313
plsX	32.099	C6EHC4	0.00688336	0.891414
lipA	57.763	C6EK65	0.00757089	0.891233
ECBD_0618	207.77	C6EHA2	6.33311e-05	0.890344
ybgL	3.8535	C6EJM5	0.0285787	0.890184
sbcC	13.623	C6ELI7	0.0388881	0.889434
yihR	17.694	C6EF22	0.00326685	0.888324
ypdC	1.8288	C6EL86	0.0437076	0.888158
ade	48.165	C6EDA4	0.0060119	0.888131
ycgM	29.061	C6EGT6	0.00870226	0.88736
ybiO	27.736	C6EIX4	0.0465282	0.887095
yebF	65.302	C6EBY1	0.00972248	0.88696
mdtE	150.74	C6EEH1	0.00535091	0.885832
yjeS	45.511	C6ECW2	0.0220883	0.885612
yqjE	14.301	C6EHP4	0.0224343	0.884838
ispE	52.739	C6EGQ8	0.0236273	0.884254
yihS	323.31	C6EF21	0.00553688	0.883612
guaB	323.31	C6EKK1	0.00332325	0.882014
sodA	250.19	C6EEY9	0.00316547	0.881911
nagB	79.54	C6EJQ7	0.00365868	0.880687
katG	238.49	C6EE66	9.94722e-05	0.880665
moaA	67.947	C6EJ01	0.000967289	0.880036
ykgC	80.213	C6ELS7	0.00666915	0.879882
yahK	145.25	C6ELQ5	4.20156e-05	0.879278
cysQ	312.69	C6ECD0	0.0155033	0.878675
phrB	98.031	C6EJN0	0.00249983	0.87735
yhcO	8.2562	C6EGM1	0.0264204	0.876209
ECBD_0207	279.01	C6EEF1	0.002979	0.875992
ybgA	62.778	C6EJN1	5.65341e-05	0.875917
thiD	149.54	C6EAK7	0.000701298	0.875844
minC	61.565	C6EGU0	0.00176228	0.875429
gcd	165.85	C6EAT3	0.000405691	0.873929
rsd	13.466	C6EE23	0.0103411	0.872775
thiM	188.56	C6EAK6	0.00517539	0.871361
ecnB	323.31	C6ECX6	0.0482242	0.870463
ECBD_0738	68.678	C6EHZ2	0.00209986	0.869169
xylA	40.287	C6EEB3	0.0250841	0.869041
tktB	323.31	C6EKP7	0.000348559	0.867739
yheN	96.929	C6EGB9	0.0232319	0.867616
tdh	233.67	C6EDH3	0.000109708	0.866768
phnO	28.459	C6ED30	0.0495367	0.866657
pykF	323.31	C6ECS9	0.000442593	0.866004
ydhS	17.428	C6ECT7	0.00292871	0.865622
csiE	10.488	C6EKH2	0.0148136	0.865363
yncB	319.96	C6EER4	0.00104259	0.864849
aidB	9.0915	C6ECG2	0.0094489	0.864345
yjgB	23.41	C6EC82	0.00876962	0.862676
yjaH	12.307	C6EE17	0.0183067	0.861523
yfbH	38.684	C6E9U4	0.000221417	0.860021
kbl	323.31	C6EDH2	0.000290125	0.859076
sdaA	16.015	C6EC17	0.00170929	0.858213
yihU	241.77	C6EF19	3.1445e-05	0.858025
thiG	48.783	C6EE28	0.0360881	0.857651
glxR	323.31	C6EKV6	0.0461231	0.857161
gcvP	323.31	C6EIK5	0.0102664	0.85712
kdgK	247.36	C6EEF7	0.00486007	0.856505
sstT	31.132	C6EHQ5	0.0142073	0.853799
rmf	26.182	C6EI29	0.046522	0.852264
ybdK	101.71	C6EKC0	0.000170086	0.851909
ybl121	32.357	C6EJ65	1.81737e-05	0.850848
garR	323.31	C6EHA1	0.000108056	0.850058
gudP	323.31	C6EJ83	0.0370465	0.849912
otsB	153.31	C6EBT2	0.00354665	0.848645
soxR	1.5026	C6ED61	0.00457849	0.847755
yfhB	3.3051	C6V6U0	0.0414861	0.847301
osmF	21.175	C6EAI0	0.0078128	0.846898
ydeI	99.098	C6EDV0	0.039171	0.846264
ygbA	7.7428	C6EJD6	0.0218698	0.845987
yegP	9.3252	C6EAM5	0.00111587	0.845226
glpQ	62.813	C6E9W2	0.00797065	0.84308
pqiA	79.477	C6EI32	0.0122048	0.838013
ybl47	57.568	C6EIR4	0.000719558	0.837856
prpB	263.46	C6ELP9	5.21464e-05	0.836863
yfcG	22.68	C6ELF1	0.000772735	0.836675
mtfA	2.1729	C6EB91	0.045333	0.836096
metE	323.31	C6EF82	3.78311e-05	0.835958
fbaB	64.8	C6EAL3	0.00894921	0.835088
agp	323.31	C6EHK5	0.000665258	0.831743
ECBD_0203	33.596	C6EEE7	0.00474717	0.830291
ygjG	35.982	C5W926	0.00155208	0.830218
wrbA	323.31	C6EHK3	6.72918e-05	0.829893
ytfP	15.518	C6ECC3	0.00835711	0.829685
acpH	50.721	C6ELI0	0.000148396	0.828091
yohF	194.05	C6EAH4	0.0051487	0.825273
ybdR	38.135	C6EK86	0.000489634	0.824489
ECBD_0294	56.628	C6EFC7	0.000468865	0.823492
glpT	20.809	C6E9W1	2.45654e-05	0.821513
gapA	323.31	C6EC50	1.94812e-05	0.82149
ydeN	92.152	C6EEL9	0.0199747	0.820073
yghA	96.081	C6EHY9	0.00198353	0.816953
yceJ	1.8474	C6EHF6	0.0170432	0.813457
gudD	271.42	C6EJ85	0.00152734	0.812922
glpA	214.53	C6E9W0	0.020024	0.810918
fadA	312.1	C6EF53	0.000861082	0.808999
dgoA	35.21	C6ED77	0.00404679	0.808741
ECBD_3819	2.5043	C6ECD4	0.0149367	0.803671
yhjG	62.109	C6EEF9	4.3452e-05	0.800053
grxB	292.16	C6EHE9	0.000496936	0.798552
fadB	289.36	C6EF52	0.000335432	0.797075
bcsC	1.3832	C6EEF3	0.000590183	0.796809
bfr	39.505	C6EGD0	0.0419171	0.795865
garD	93.195	C6EH98	0.00047637	0.793022
ydcJ	286.45	C6EET9	0.000136547	0.79248
poxB	76.883	C6EIB0	0.000112066	0.791498
ydcT	39.044	C6EES2	1.74865e-05	0.790806
yhbO	85.602	C6EH72	0.00388434	0.789035
yeaU	166.28	C6EC30	0.000608165	0.788364
glpB	39.868	C6E9V9	0.00273524	0.787957
kdgT	1.9711	C6EEY8	0.0130964	0.785427
yeiE	257.94	C6EAF6	2.27601e-05	0.782818
elaB	107.6	C6E9T3	0.00514171	0.781989
artQ	17.705	C6EIB9	9.46485e-05	0.779419
prpD	323.31	C6ELP6	1.27939e-05	0.776505
thiE	323.31	C6EE25	0.00842064	0.773585
aldB	323.31	C6EE87	9.8468e-07	0.771485
ugpQ	126.69	C5WA24	3.81873e-06	0.768816
mhpR	-2	C5W2J7	0.0183432	0.754596
menB	9.7594	C6E9T7	0.00586168	0.753581
ECBD_0289	32.625	C6EFC2	0.00158705	0.751847
aldA	323.31	C6EEU8	5.93353e-05	0.750208
thiF	323.31	C6EE26	0.000128527	0.744665
glpX	94.992	C5WBG5	0.00275174	0.739715
ydcS	323.31	C6EES3	1.3494e-05	0.73587
ycaC	7.1959	C6EI85	9.33057e-06	0.734055
ybgS	134.58	C6EJJ1	0.0131367	0.730475
sodC	323.31	C6EDJ9	0.00960629	0.727172
gudX	126.05	C6EJ84	0.000319473	0.720881
ECBD_1047	38.962	C6EJV3	0.000222926	0.719795
astA	299.67	C6ECL1	0.000231969	0.712407
ECBD_0291	18.705	C6EFC4	3.253e-06	0.710309
katE	323.31	C6ECM6	0.0067212	0.709524
astB	323.31	C6ECL3	0.000230781	0.694761
astE	200.47	C6ECL4	3.71239e-05	0.684862
ECBD_0290	1.9207	C6EFC3	4.45034e-05	0.684509
astD	323.31	C6ECL2	3.81905e-05	0.676986
adhP	148.08	C6EEN9	9.90055e-06	0.674982
ydcW	323.31	C6EER9	1.02436e-05	0.671788
ugpB	323.31	C6EFC1	9.41982e-05	0.670425
ymdF	14.601	C6EHK2	0.049418	0.665517
ygfM	9.236	C6EIM8	4.4429e-05	0.659606
astC	323.31	C6ECL0	0.00107923	0.659217
yqeF	6.6293	C6EIP9	0.000134246	0.650095
yjbJ	323.31	C6EDX5	3.0296e-05	0.647786
ybaA	37.866	C6EL08	0.00966599	0.634799
yahO	73.472	C6ELQ1	0.0191095	0.619624
ptsA	-2	C6EE61	0.000330105	0.611478
glpF	35.155	C6EEX1	0.000114617	0.605264
glpK	323.31	C6EEX2	0.000394066	0.604158
xdhD	12.993	C6EIM7	2.08584e-05	0.579219
thiP	25.014	C6EAY8	0.000436054	0.543251
yqeA	5.7955	C6EIN4	2.21357e-06	0.519621
ybl31	1.3829	C6EIT1	0.0144289	0.509995
ssnA	18.657	C6EIM9	2.67404e-08	0.388447
ygeY	64.316	C6EIN6	5.34697e-07	0.371725

## Sheet: KEGG pathway enrichment
KEGG pathway enrichment according to differential proteins in doxifluridine treated and vehicle-treated.
Category	Term	Count	P Value	Genes	FDR	group
KEGG_PATHWAY	eco01100:Metabolic pathways	93	9.29889e-05	malY, ispF, gldA, deoD, deoC, deoB, deoA, narH, ribA, ribB, putA, ebgA, wecE, ebgC, narY, narZ, folD, cobU, aceB, ybjI, ydjG, cobS, ansB, dcd, pyrI, glcF, sdhC, sdhD, sdhA, sdhB, ilvB, rbsK, hisA, dhaM, hisC, hisB, gltB, cobC, gltA, hisD, gltD, cpdB, hisG, hisH, fdoI, dmsB, pck,ilvN, yqhD, aspA, napA, nuoM,crr, bioD, cadA, nuoK, acnB, ubiH, ubiG,cysN, cysK, cysJ, cysI, aroK, argC, cysH, yccX, rut…	0.00144133	up
KEGG_PATHWAY	eco01110:Biosynthesis of secondary metabolites	46	5.13648e-05	malY, ispF, cadA, acnB, deoD, ubiH, ubiG, cysN, ribA, ribB, cysK, aroK, argC, putA, trpB, aceE, aceF, aceB, ybjI, ansB, sucD, leuC, leuB, leuA, glcF, frdC, sdhC, sdhD, leuD, frdB, sdhA, ilvB, sdhB, frdD, hisA, hisC, hisB, gltB, gltA, hisD, gltD, hisG, hisH, asnB, pck, ilvN	0.00106154	up
KEGG_PATHWAY	eco01120:Microbial metabolism in diverse environments	35	0.00156804	napA, cadA, acnB, narH, cysN, cysK, cysJ, cysI, cysH, yccX, aceE, aceF, narY, narZ, folD, aceB, nfsA, sucD, glcF, frdC, sdhC, sdhD, frdB, sdhA, sdhB, frdD, nemA, hybC, gltB, gltA, gltD, fdoI, pck, glnA, rhaD	0.0108021	up
KEGG_PATHWAY	eco01230:Biosynthesis of amino acids	23	4.07398e-05	malY, leuC, leuB, leuA, acnB, leuD, ilvB, hisA, hisC, cysK, hisB, gltB, aroK, gltA, argC, hisD, gltD, hisG, trpB, hisH, asnB, ilvN, glnA	0.00106154	up
KEGG_PATHWAY	eco01200:Carbon metabolism	17	0.00822655	folD, aceB, sucD, acnB, frdC, sdhC, sdhD, frdB, sdhA, frdD, sdhB, cysK, gltA, fdoI, pck, aceE, aceF	0.0364319	up
KEGG_PATHWAY	eco00020:Citrate cycle (TCA cycle)	13	4.60142e-07	sucD, acnB, frdC, sdhC, sdhD, frdB, sdhA, frdD, sdhB, gltA, pck, aceE, aceF	2.85288e-05	up
KEGG_PATHWAY	eco00190:Oxidative phosphorylation	12	0.000259686	nuoM, nuoK, nuoE, frdC, sdhC, sdhD, frdB, cydA, sdhA, frdD, sdhB, nuoC	0.00268342	up
KEGG_PATHWAY	eco00620:Pyruvate metabolism	10	0.0336665	aceB, yccX, leuA, gloA, pck, frdC, frdB, aceE, frdD, aceF	0.130458	up
KEGG_PATHWAY	eco01210:2-Oxocarboxylic acid metabolism	9	0.00048617	gltA, argC, leuC, leuB, leuA, acnB, ilvN, leuD, ilvB	0.00376782	up
KEGG_PATHWAY	eco00920:Sulfur metabolism	9	0.00176173	cysK, cysJ, cysI, cysH, dmsB, cysA, cysP, tauA, cysN	0.0109227	up
KEGG_PATHWAY	eco00650:Butanoate metabolism	9	0.00403394	ilvN, frdC, sdhC, sdhD, frdB, sdhA, frdD, ilvB, sdhB	0.0227368	up
KEGG_PATHWAY	eco00250:Alanine, aspartate and glutamate metabolism	8	0.0108746	ansB, gltB, gtlD, pyrI, putA, asnB, glnA, aspA	0.0449483	up
KEGG_PATHWAY	eco00910:Nitrogen metabolism	7	0.00796647	napA, gltB, gltD, glnA, narH, narY, narZ	0.0364319	up
KEGG_PATHWAY	eco00340:Histidine metabolism	6	0.000118107	hisC, hisB, hisD, hisG, hisH, hisA	0.00146453	up
KEGG_PATHWAY	eco00660:C5-Branched dibasic acid metabolism	6	0.000467831	leuC, sucD, leuB, ilvN, leuD,ilvB	0.00376782	up
KEGG_PATHWAY	eco00290:Valine, leucine and isoleucine biosynthesis	6	0.00554435	leuC, leuB, leuA, ilvN, leuD, ilvB	0.0286458	up
KEGG_PATHWAY	eco01100:Metabolic pathways	61	3.43931e-06	pykF, glpK, astA, tktB, acpH, fumC, dgoA, glpX, poxB, lipA, kduI, yqeF, sdaA, ydcJ, yqeA, xylA, yahK, thiD, garD, metE, guaB, yihR, yihU, thiG, thiF, thiE, gcvP, garR, astD, astE, ispE, astB, glxR, astC, thiM, plsX, pflB, cysQ, gudD, prpB, otsB, prpD, kbl, fadA, tdh, fadB, kdgK, katE, moaA, menB, gcd, nagB, katG, gapA, wrbA, adhP, aldA, aldB, ybdK, yhdH, fbaB	0.000182283	down
KEGG_PATHWAY	eco01110:Biosynthesis of secondary metabolites	27	0.00200547	pykF, tktB, fumC, plsX, glpX, yqeF, otsB, sdaA, fadA, fadB, yahK, katE, menB, gcd, katG, gapA, metE, guaB, wrbA, yihR, adhP, glpB, aldB, gcvP, glpA, fbaB, ispE	0.0265725	down
KEGG_PATHWAY	eco01120:Microbial metabolism in diverse environments	20	0.0231006	pykF, yahK, tktB, fumC, pflB, agp, gapA, cysQ, glpX, yqeF, yihR, adhP, aldA, aldB, fadA, fadB, ydcJ, fbaB, yqeA, kdgK	0.136037	down
KEGG_PATHWAY	eco01200:Carbon metabolism	14	0.00076774	pykF, tktB, fumC, katE, gapA, glpX, yqeF, yihU, gcvP, sdaA, fadB, fbaB, yqeA, kdgK	0.0141807	down
KEGG_PATHWAY	eco00010:Glycolysis / Gluconeogenesis	9	0.000802681	pykF, yahK, yihR, adhP, aldB, gapA, agp, glpX, fbaB	0.0141807	down
KEGG_PATHWAY	eco00620:Pyruvate metabolism	9	0.00367069	yqeF,pykF, yahK, fumC, adhP, aldA, aldB, pflB, poxB	0.0324244	down
KEGG_PATHWAY	eco00630:Glyoxylate and dicarboxylate metabolism	6	0.0354288	yqeF, katE, aldA, gcvP, garR, glxR	0.170702	down
KEGG_PATHWAY	eco00730:Thiamine metabolism	5	0.0033653	thiG, thiF, thiE, thiD, thiM	0.0324244	down
KEGG_PATHWAY	eco00330:Arginine and proline metabolism	5	0.0222622	astA, astD, astE, astB, astC	0.136037	down
KEGG_PATHWAY	eco00380:Tryptophan metabolism	4	0.0080396	yqeF, katE, fadB, katG	0.0608712	down
KEGG_PATHWAY	eco00071:Fatty acid degradation	4	0.0259759	yqeF, adhP, fadA, fadB	0.137672	down
