# Supplementary material for: Doxifluridine promotes host longevity through bacterial metabolism
Source: PLoS Genet. 2025 Mar 31;21(3):e1011648. doi: 10.1371/journal.pgen.1011648 (PMC11977963; doi:10.1371/journal.pgen.1011648)
Supplement: S6 Table — (XLSX) [file pgen.1011648.s009.xlsx]

## Sheet: Sheet1
S6 Table. The metabolic pathways are regulated by predicted transcription factors from RegulonDB database.
Note：Pathway, KEGG pathways for analysis; TF, predicted transcription factors from RegulonDB database; P value, P value of TF active or repressive effects.
Enrichment pathways	TF	Active or Repressive	P value
Sulfur metabolism	CysB	active	1.04819e-16
	Cbl	active	0.00113526
Glycolysis	Cra	repressive	6.25814e-06
Pyruvate metabolism	FNR	active	0.000278455
leucine biosynthetic process	LeuO	active	6.33107e-09
Nitrogen utilization	AdiY	active	0.000244236
	Lrp	active	0.00556964
Arginine and proline metabolism	ArgR	active	3.36784e-14
Citrate cycle (TCA cycle)	CRP	active	0.000693622
