# Supplementary material for: Doxifluridine promotes host longevity through bacterial metabolism
Source: PLoS Genet. 2025 Mar 31;21(3):e1011648. doi: 10.1371/journal.pgen.1011648 (PMC11977963; doi:10.1371/journal.pgen.1011648)
Supplement: S7 Table — (XLSX) [file pgen.1011648.s010.xlsx]

## Sheet: E. coli metabolomics_data
S7 Table. Differential metabolites of OP50 in doxifluridine and vehicle-treated.
The metabolites presented were all VIP > 1 and P Value < 0.05.
Name	VIP	log2 fold change	P Value	Group
5-fluorouridine	4.30836	9.02263	0.000561286	up
Deoxyinosine	3.20784	5.74289	0.000400501	up
Pi(18:0/17,18-epete)	1.12416	5.27538	3.61079e-10	up
N-nitroso-n-methyl-3-aminopropionic acid	1.09033	4.67694	4.83521e-05	up
Diprotin b	1.88649	4.34304	0.0157523	up
Inosine	5.27466	4.26092	0.000418466	up
Astragaloside II	1.49586	3.94721	2.30949e-05	up
Ile-Pro	1.83392	3.23288	0.00105566	up
Methysticin	1.82059	3.20951	0.00464249	up
(2e,4e)-hexa-2,4-dienoic acid	1.51072	3.05639	0.00317157	up
Ile-Pro-Ile	1.71548	3.03992	0.00101258	up
Phe-Trp-Arg	1.03662	2.69138	0.0173268	up
4-[5-[[4-[5-[acetyl(hydroxy)amino]pentylamino]-4-oxobutanoyl]-hydroxyamino]pentylamino]-4-oxobutanoic acid	1.02549	2.61644	0.00102683	up
L-pyroglutamic acid	3.07454	1.95824	0.0151609	up
Leu-Pro	1.27752	1.9416	0.0045591	up
S-methyl-5'-thioadenosine	5.39323	1.63987	7.54139e-05	up
1-palmitoyl-2-hydroxy-sn-glycero-3-phosphoethanolamine	5.65483	1.40868	0.000673319	up
2-imino-4-methylpiperidine	1.44298	1.39766	0.000292455	up
1-myristoyl-2-hydroxy-sn-glycero-3-phosphoethanolamine	1.5838	1.27694	0.0174027	up
Isocitrate	1.06782	1.2562	0.00393365	up
Linoleic acid	2.36103	1.17307	4.31526e-05	up
Isonicotinamide	1.97345	1.15748	0.0165865	up
L-glutamic acid, dimethyl ester	1.13692	1.08497	0.00128778	up
Agmatine	2.9406	1.08256	0.00031197	up
1-octanol	2.70888	1.08082	0.0144552	up
O-t-butyl-l-threonine methyl ester	1.02233	1.04773	0.0174224	up
Pg 34:3	1.08018	0.975768	0.00509484	up
Methyltyrosinate	1.17177	0.965612	0.00444437	up
Pentadecanoic acid	2.88829	0.952763	3.55335e-05	up
Beclomethasone	1.40794	0.913351	0.00189668	up
.gamma.-aminobutyric acid	1.3327	0.829696	0.0229749	up
Phenylethylamine	2.05306	0.8291	0.000859422	up
Pterostilbene	1.12449	0.799166	0.0397784	up
Dl-.beta.-homoleucine	1.74749	0.735167	0.049171	up
DL-arginine	2.19007	0.728067	0.0199972	up
All-trans-4-hydroxyretinoic acid	14.1057	0.609837	0.0242174	up
(z)-2,6-dimethyl-7-(4-methyl-5-oxooxolan-2-yl)-3-[[3,4,5-trihydroxy-6-(hydroxymethyl)oxan-2-yl]oxymethyl]hept-5-enoic acid	3.08018	0.57804	0.0179866	up
Ethyl laurate	1.17699	-0.481125	0.0354774	down
2-linoleoyl-1-palmitoyl-sn-glycero-3-phosphoethanolamine	4.15904	-0.536507	0.00630585	down
(-)-riboflavin	1.13061	-0.851497	0.00490962	down
Zinniol	1.06839	-0.858448	0.0142239	down
1-stearoyl-2-linoleoyl-sn-glycero-3-phosphoethanolamine	3.0074	-0.864191	0.0312184	down
DL-histidine	1.16899	-0.931664	0.00407278	down
Indoleacetic acid	1.08982	-0.959512	0.0202338	down
Erucamide	1.79306	-1.00404	0.0350901	down
Pg 34:1	6.65882	-1.00572	3.02e-05	down
Picolinic acid	4.13051	-1.02724	0.0161103	down
1-palmitoyl-2-linoleoyl-sn-glycero-3-phospho-(1'-rac-glycerol)	5.27101	-1.26762	0.00450616	down
1-palmitoyl-2-oleoyl-sn-glycerol	3.21216	-1.32152	0.000235456	down
Thymol-beta-d-glucoside	1.46587	-1.41157	0.0269457	down
1-palmitoyl-2-oleoyl-phosphatidylglycerol	2.38428	-1.45983	0.000322395	down
Palmitoyl ethanolamide	1.40266	-1.47148	0.0137842	down
1,2-dioleoyl-sn-glycerol	2.34198	-1.47275	0.000188718	down
Gly-His-Lys	2.0394	-1.47515	0.0124295	down
1,2-distearoyl-sn-glycero-3-phospho-l-serine	6.95198	-1.48033	9.5892e-07	down
2,3-dinor-8-isoprostaglandin-f2.alpha.	1.54846	-1.48879	0.0443016	down
Succinic acid n,n-dimethylhydrazide	1.43602	-1.50024	0.0060747	down
Pro-Leu-Arg	2.17834	-1.72236	0.0260619	down
Phenyllactic acid	3.29345	-1.80199	0.0327251	down
3-hydroxyglutaric acid	1.59425	-1.80557	0.0362756	down
His-ser	1.21724	-1.87747	0.00241944	down
Glutamic acid	1.15596	-1.87792	0.000771917	down
1-(10z-heptadecenoyl)-sn-glycero-3-phospho-(1'-rac-glycerol)	3.25185	-2.0687	0.0416033	down
Anethole	1.38101	-2.15364	0.0182313	down
Pe 32:1	3.50865	-2.26033	0.00027608	down
3-alahpda [dmed-fahfa]	2.0481	-2.37545	4.82998e-06	down
Ser-Val	1.16623	-2.44061	0.00198715	down
2-alahhda [dmed-fahfa]	1.20063	-2.59891	6.77051e-05	down
Cytidine 5'-monophosphate	2.17537	-2.61069	0.00107918	down
Adenosine	9.66534	-2.622	0.0049592	down
Asp-Glu-Arg	1.08039	-2.80152	0.000216012	down
Pantetheine	3.42623	-2.83583	0.00240373	down
4-imidazoleacetic acid	1.40961	-3.01183	0.00413382	down
Palmitoyl sphingomyelin	1.0709	-3.01802	0.000159503	down
Succinate	4.7575	-3.08341	0.00022558	down
Ile-Ala	1.06614	-3.3638	0.00361055	down
1,2-dioleoyl-sn-glycero-3-phosphate	3.14928	-3.45506	0.000686408	down
Neurodazine	1.03824	-3.46073	0.000828684	down
Ser-Glu	1.00101	-3.77305	0.000662665	down
Dihydrouracil	1.27448	-3.8138	3.23529e-05	down
Ser-Asp-Lys	2.65844	-3.87094	0.000181828	down
5-aminoimidazole-4-carboxamide	1.96974	-3.87829	0.00843282	down
Ile-Asn	1.42113	-4.04723	0.02238	down
Thymine	1.82051	-4.27721	0.0429517	down
Trp-Glu	1.18859	-4.4154	0.000388971	down
Lumichrome	2.01862	-4.70562	0.03623	down
2-aminoadipic acid	1.62334	-4.7877	0.00431249	down
N-methylglutamate	1.91675	-5.06899	0.00738605	down
Asp-Asp-Lys	1.17654	-5.25016	0.00124388	down
Ser-Thr	1.31062	-5.41017	0.000476021	down
Psoromic acid	1.8329	-5.4321	0.0317863	down
Diltiazem	1.10729	-5.4337	0.00135428	down
Azelaic acid	1.7758	-5.68468	0.000140228	down
Hippuric acid	1.31854	-5.86007	0.0088219	down
Ser-Ile	1.85123	-6.43929	0.00117834	down
Ala-Ser-Lys	1.56384	-6.73465	0.000404296	down
Fenpropidin	18.8611	-6.88671	0.00573394	down
Arachidoyl ethanolamide	2.42257	-7.09538	0.0246559	down
Demissidine	1.22655	-7.2588	0.034319	down
Pro-Trp	7.26979	-7.64062	0.0282261	down
Pantethine	1.05057	-7.87628	0.00971199	down
