# Supplementary material for: Doxifluridine promotes host longevity through bacterial metabolism
Source: PLoS Genet. 2025 Mar 31;21(3):e1011648. doi: 10.1371/journal.pgen.1011648 (PMC11977963; doi:10.1371/journal.pgen.1011648)
Supplement: S8 Table — (XLSX) [file pgen.1011648.s011.xlsx]

## Sheet: C. elegans strains
Table S7 List of C. elegans strains
Strain	Source	WormBase ID
Bristol N2 strain as wild-type(WT) strain	CGC	WBStrain00000001
KH2235 (lin-15(n765); ybIs2167[eft-3p::ret-1E4E5(+1)E6-GGS6-mCherry+eft-3p::ret-1E4E5(+1)E6(+2)GGS6-GFP+lin-15(+)+pRG5271Neo] X)	Dr. William Mair	-
CL4176 (smg-1(cc546) I; dvIs27 X(dvIs27 [myo-3p::A-Beta (1-42)::let-851 3'UTR) + rol-6(su1006)] X)	CGC	WBStrain00005113

## Sheet: Bacteria strains
S8 Table. List of Bacteria strains
Bacteria	SOURCE	IDENTIFIER
Escherichia coli: OP50	CGC	Wormbase ID: WBStrain00041969
Escherichia coli: BW25113 [F-, D(araD-araB)567, DlacZ4787(::rrnB-3), l-, rph-1, D(rhaD-rhaB)568, hsdR514]	NBRP	NBRP Ecoli Strain (nig.ac.jp)
Escherichia coli: HT115 [F-, mcrA, mcrB, IN(rrnD-rrnE)1, rnc14::Tn10(DE3 lysogen: lacUV5 promoter -T7 polymerase].	CGC	Wormbase ID: WBStrain00041079
Escherichia coli: BL21: F– ompT gal dcm lon hsdSB(rB– mB–) [malB+]K-12(λS)	TaKaRa Bio	K142
Escherichia coli: MG1655: F-, l-, rph-1, ilvG-, rfb-50	ATCC (American Type Culture Collection)	Cat. #700926
Escherichia coli: X1666	CGC	Wormbase ID: WBStrain00042107
Escherichia coli: OP50(xu363) [ura-, strR, rnc-, (delta)attB::FRT-lacI-lacUV5p-T7)]	CGC	Wormbase ID: WBStrain00041970
E. coli Keio knockout collection: Single-gene knockout mutants in E. coli BW25113 background	NBRP	NBRP Ecoli Strain (nig.ac.jp)
BW25113 △udp△upp::Apr	This study	N/A
BW25113 △gltB△gltD::Apr	This study	N/A
Escherichia coli: OP50 pYjjG	This study	N/A
Escherichia coli: BW25113 △udp pUdp::amp	This study	N/A
Escherichia coli: BW25113△upp pUpp::amp	This study	N/A
Escherichia coli: BW25113△udp△upp pUdp pUpp	This study	N/A
Escherichia coli: BW25113 △adiy pAdiY::amp	This study	N/A
Escherichia coli: BW25113 △lrp pLrp::amp	This study	N/A
Escherichia coli: BW25113 △adiA△speA::amp	This study	N/A
P. aeruginosa: Strain PA14	CoreAb®	NR-50573
