# Supplementary material for: Doxifluridine promotes host longevity through bacterial metabolism
Source: PLoS Genet. 2025 Mar 31;21(3):e1011648. doi: 10.1371/journal.pgen.1011648 (PMC11977963; doi:10.1371/journal.pgen.1011648)
Supplement: S9 Table — (XLSX) [file pgen.1011648.s012.xlsx]

## Sheet: Sheet1
S9 Table. List of primer sequence
We show the sequence used in the article
Gene/Plasmid	Primer name	Sequence(5’ to 3’)	Source	Experimental assay
upp upstream fragment 1	upp 1fwd (875bp）	CCACTAACGCCGCTGGCAGAATAG	This study	bacterial gene deletion mutants
	upp1rev (875bp）	CTAGAAAGTATAGGAACTTCCGGATACATTATTCCGGGC	This study	bacterial gene deletion mutants
upp-FRT fragment 2	upp2 fwd (1083bp）	GCCCGGAATAATGTATCCGGAAGTTCCTATACTTTCTAG	This study	bacterial gene deletion mutants
	upp2 rev (1083bp）	CTGGGACTGATGCGTGGAAGTTCCTATTCTCTAG	This study	bacterial gene deletion mutants
upp downstream fragment 3	upp3 fwd (873bp）	CTAGAGAATAGGAACTTCCACGCATCAGTCCCAG	This study	bacterial gene deletion mutants
	upp3 rev (873bp)	CCCGCGACATCGTAATCCTCACCG	This study	bacterial gene deletion mutants
gltD upstream fragment 1	gltD fwd (814bp)	GTCGATGAGCGCCAGAGC	This study	bacterial gene deletion mutants
	gltD rev (814bp)	GTATAGGAACTTCTGTTGCTACCCCTTAC	This study	bacterial gene deletion mutants
gltD-FRT fragment 2	gltD few (1085bp)	GTAAGGGGTAGCAACAGAAGTTCCTATAC	This study	bacterial gene deletion mutants
	gltD rev (1085bp)	GCGAATTCATTGTTACCTCGCGAAGTTCCTATTCTCTAGAAAGTATAG	This study	bacterial gene deletion mutants
gltD downstream fragment 3	gltD fwd (829bp)	CCTATACTTTCTAGAGAATAGGAACTTCGCGAGGTAACAATGAATTCGC	This study	bacterial gene deletion mutants
	gltD rev (829bp)	CTGTTTTTGCGGCCCAGTTGAACC	This study	bacterial gene deletion mutants
pet28A vector backbone	fwd	GGGCTTTGTTAGCAGCCGGATCTCA	This study	bacterial gene deletion mutants
	rev	TTTGCCCGCCAGTTGTTGTGCC	This study	bacterial gene deletion mutants
pYjjG	yjjG fwd	ATATGCGGCCGCATGAAGTGGGACTGGATTTTC	This study	bacterial gene overexpression plasmids
	yjjG rev	TATAGGATCCTCAGTGTTTACACAGGAGCTG	This study	bacterial gene overexpression plasmids
pAdiY	adiy fwd	ATATGCGGCCGCAAACTCGTTATTTTTATGCATGT	This study	bacterial gene overexpression plasmids
	adiy rev	TATAGGATCCAGCTTCGTGACAATAAATTACG	This study	bacterial gene overexpression plasmids
pLrp	lrp fwd	TATAGGATCCAGCTTCGTGACAATAAATTACG	This study	bacterial gene overexpression plasmids
	lrp rev	TATAGGATCCTTAGCGCGTCTTAATAACCAGACG	This study	bacterial gene overexpression plasmids
pUdp	udp fwd	ATATGCGGCCGCATGTCCAAGTCTGATGTTTTTC	This study	bacterial gene overexpression plasmids
	udp rev	TATAGGATCCTTACAGCAGACGACGCGCCG	This study	bacterial gene overexpression plasmids
pUpp	upp fwd	ATATGCGGCCGCATGAAGATCGTGGAAGTCAAAC	This study	bacterial gene overexpression plasmids
	upp rev	TATAGGATCCTTATTTCGTACCAAAGATTTTGTCAC	This study	bacterial gene overexpression plasmids
pUpp pUdp	pETduet1 upp fwd (HindIII,NotI)	CCCAAGCTTATGAAGATCGTGGAAGTCAAACACCC	This study	bacterial gene overexpression plasmids
	pETduet1 upp rev (HindIII,NotI)	TTGCGGCCGCTTATTTCGTACCAAAGATTTTGTCACCGGC	This study	bacterial gene overexpression plasmids
	PETduet1-upp-udp fwd	AGATATACATATGGCAGATCTATGTCCAAGTCTGATGTTTTTCATCT	This study	bacterial gene overexpression plasmids
	PETduet1-upp-udp rev	GGTTTCTTTACCAGACTCGAGTTACAGCAGACGACGCGCC	This study	bacterial gene overexpression plasmids
adiA upstream fragment 1	adiA fwd	ACTATGATCAGGCGCTGACCATC	This study	bacterial gene deletion mutants
	adiA rev	CTAGAAAGTATAGGAACTTCCATTGCTTACCCGGTTATGAAG	This study	bacterial gene deletion mutants
adiA-FRT fragment 2	adiA fwd	CTTCATAACCGGGTAAGCAATGGAAGTTCCTATACTTTCTAG	This study	bacterial gene deletion mutants
	adiA rev	CCTTCAGCGGAATAGTGGGAAGTTCCTATTCTCTAG	This study	bacterial gene deletion mutants
adiA downstream fragment 3	adiA fwd	CTAGAGAATAGGAACTTCCCACTATTCCGCTGAAGG	This study	bacterial gene deletion mutants
	adiA rev	CTAATATGAGCAACCAAAGTGTTGTTAAGAGAGG	This study	bacterial gene deletion mutants
