# Supplementary material for: Doxifluridine promotes host longevity through bacterial metabolism
Source: PLoS Genet. 2025 Mar 31;21(3):e1011648. doi: 10.1371/journal.pgen.1011648 (PMC11977963; doi:10.1371/journal.pgen.1011648)
Supplement: S1 Data — (XLSX) [file pgen.1011648.s013.xlsx]

## Sheet: Figure 1C
Figure 1C. GFP/mCherry fluorescent intensity ratio.
CTRL	doxifluridine; 5 µM	doxifluridine; 10 µM	doxifluridine; 20 µM	doxifluridine; 40 µM	doxifluridine; 100 µM	doxifluridine; 400 µM
0.53383	0.985515	0.981226	1.15117	1.58929	2.41396	1.83328
0.775461	0.765204	1.22808	1.31146	0.905568	1.03272	1.53784
0.660715	0.571877	0.887923	0.832129	1.25818	1.56992	2.16809
0.67904	0.80005	1.01351	0.989097	1.04507	1.06272	1.64064
0.513236	0.570628	1.15586	1.11335	0.874331	0.933561	1.65543
0.502757	0.729616	0.872306	1.18475	1.00281	1.59179	1.59016
0.538817	0.907495	0.983909	1.0886	1.06708	1.82458	1.96527
0.677478	0.717245	1.10921	1.22226	0.875845	1.22315	1.12648
0.609678	0.643053	1.15566	1.11451	1.03857	1.24124	1.98447
		0.965107	1.1652	1.26722	1.17576
		1.11049	1.06091		1.22595											2.39228
		0.868571			1.54869
		1.10726
		1.00033
Figure 1C repeat
CTRL	doxifluridine; 5 µM	doxifluridine; 10 µM	doxifluridine; 20 µM	doxifluridine; 40 µM	doxifluridine; 100 µM	doxifluridine; 400 µM
0.581564	1.26302	0.983758	1.15084	1.5121	1.8824	2.87921
0.782921	0.790364	2.53631	1.40676	0.935027	2.47665	1.75478
0.862883	1.37912	1.14161	2.58411	1.06179	1.22089	2.02801
0.712573	1.45886	1.8294	2.88267	2.28293	1.4431	2.74329
0.973787	1.34068	0.851725	2.11552	1.80073	1.41603	2.41276
0.4119	1.59551	0.914533		3.05873	1.57183	2.8778

## Sheet: Figure 1E
Figure 1E. Unannotated junction reads (ratio).
D1; doxifluridine 0 µM	D9; doxifluridine 0 µM	D9; doxifluridine 400 µM
0.1988	0.371409	0.245234
0.198623	0.36821	0.259221
0.200812	0.364186	0.325975
0.211618	0.344823	0.318213

## Sheet: Figure 1F
Figure 1F. Reads in introns (ratio).
D1; doxifluridine 0 µM	D9; doxifluridine 0 µM	D9; doxifluridine 400 µM
0.010163	0.017333	0.009308
0.009896	0.016753	0.009899
0.010599	0.018984	0.008999
0.010381	0.016559	0.008932

## Sheet: Figure 1L
Figure 1L. Resistance to oxidative stress.
Percent survial
doxifluridine; 0 µM	doxifluridine; 400 µM
0.238095	0.75
0.25	0.48
0.48	0.521739
0.15	0.416667
0.22	0.411765
0.29	0.454545
Figure 1L. repeat.
Percent survial
doxifluridine; 0 µM	doxifluridine; 400 µM
0.14	0.18
0.07	0.38
0.19	0.09
0.13	0.27
0.05	0.17
0.11	0.27

## Sheet: Figure 1N
Figure 1N. Statistics of mitochondria morphology in C. elegans muscles.
	Tubular	Intermediate	Fragment
doxifluridine; 0 μM	0.21	0.26	0.53
doxifluridine; 400 μM	0.31	0.36	0.33
Figure 1N. repeat
	Tubular	Intermediate	Fragment
doxifluridine; 0 μM	0.3	0.24	0.46
doxifluridine; 400 μM	0.7	0.15	0.15

## Sheet: Figure 1P
Figure 1P. Relative intestine width on D11 of C. elegans treated and non- treated with doxifluridine.
	Relative intestine width (Day11)
Number	CTRL	doxifluridine; 400 µM
1	0.463768	0.553846
2	0.0923077	0.645161
3	0.190476	0.603448
4	0.15942	0.539683
5	0.306452	0.552239
6	0.3	0.482759
7	0.403226	0.483871
8	0.511111	0.442623
9	0.296875	0.412698
10	0.328358	0.492063
11	0.348485	0.661017
12	0.318841	0.696429
13	0.557143	0.537313
14	0.294118	0.485294
15	0.258065	0.514286
16	0.333333	0.618421
Figure 1P. repeat
	Relative intestine width (Day11)
Number	CTRL	doxifluridine; 400 µM
	0.515459	0.617188
	0.656216	0.54323
	0.108199	0.720501
	0.158807	0.74321
	0.569156	0.222558
	0.331928	0.235643
	0.275538	0.689723
	0.354303	0.222068
	0.171369	0.318233
	0.250978	0.567668
	0.158948	0.361293
	0.654842	0.698551
	0.540117	0.3402
	0.360815	0.29
	0.219671	0.479122
	0.253212	0.542234
	0.380109	0.481579
	0.134811	0.344431
	0.534772	0.242562
	0.075488	0.607286
	0.316142	0.36592
	0.259406	0.261888
	0.446212	0.347013
	0.128166	0.261734
	0.200529	0.408723
	0.583213	0.535298
	0.427519	0.432842
	0.231294	0.310157
	0.640004	0.476222
	0.518362	0.426902
	0.653289	0.518083
	0.15607	0.555779
	0.217729	0.418736
	0.254932	0.578452
	0.203608	0.241203
	0.107544	0.678038
	0.727807	0.562599
	0.422834	0.582735
	0.271074	0.443766
	0.482607	0.692631
	0.552684	0.37054
	0.139809	0.292472
	0.164816	0.175256
		0.482823
		0.131975
		0.468657

## Sheet: Figure 2F
Figure 2F. GFP/mCherry ratio following doxifluridine treatment of nematodes cultured on OP50 and Heat-Killed OP50.
OP50	OP50;doxifluridine	Heat-killed OP50	Heat-killed OP50;doxifluridine
0.948879	1.45612	0.880673	0.743153
0.764233	0.923721	0.918953	0.602953
0.809157	1.11517	0.872769	0.838309
0.693097	0.849994	0.736891	0.903142
1.04097	0.819534	0.695853	1.65335
0.628169	1.08342	0.925749	1.0374
0.782114	1.18805	0.70347	0.599184
0.730468	1.63892	0.746408	0.778726
0.87262	1.56691	0.758417	1.04993
1.19692	1.53903		0.955576
			1.1392
Figure 2F repeat
OP50	OP50;doxifluridine	Heat-killed OP50	Heat-killed OP50;doxifluridine
1.0107	1.43714	0.883763	0.787995
1.06933	1.52084	0.673122	0.720305
0.709709	1.31489	0.57378	0.880398
0.696012	1.3383	0.774456	0.719901
0.67012	1.33776	0.405336	0.714974
1.12467	1.85797	0.943247	0.766544
1.39904	1.22768	0.695392	0.952039
		0.652461	1.65529
		0.718942
		1.15372

## Sheet: Figure 2G
Figure 2G. The colony number of subcultured bacteria treated with or without doxifluridine.
	doxifluridine;0 µM	doxifluridine; 400 µM
Repeat 1	40	31
Repeat 2	31	27
Repeat 3	32	34
Repeat 4	40	31
Repeat 5	52	36
Repeat 6	49	39

## Sheet: Figure 2H
Figure 2H. Number of bacteria with or without doxifluridine treatment(*10^9).
	doxifluridine; 0 µM	doxifluridine; 40 µM	doxifluridine; 400 µM
Repeat 1	4.24	4.24	3.68
Repeat 2	4.08	4.08	3.76
Repeat 3	4.56	4.16	3.6
Repeat 4	3.92	4.48	4
Repeat 5	4.8	3.92	4.08
Repeat 6	4.4	4.64	4.72

## Sheet: Figure 3A
Figure 3A. Lifespan extension of animals treated with doxifluridine (40 μM) in different laboratory bacteria strains.
OP50	BL21	MG1655	BW25113	X1666	HT115
71	7	20	43	2	0
46	39	7	0	11	5
50	30	11	0	4	40
37	11	18	23	21	0

[truncated: 15 more sheets: Figure 4I, Figure S1B, Figure S1C, Figure S1 H, Figure S1J, Figure S1K, Figure S1L, Figure S2C, Figure S2D, Figure S2E, Figure S2H, Figure S2I, Figure S3B, Figure S3G, Figure S3I]
